# Supplementary material for: Evaluation of phosphopeptide enrichment strategies for quantitative TMT analysis of complex network dynamics in cancer-associated cell signalling
Source: EuPA Open Proteom. 2015 Feb 7;6:10–5. doi: 10.1016/j.euprot.2015.01.002 (PMC4398868; doi:10.1016/j.euprot.2015.01.002)
Supplement: Supplementary Table 1 — Table listing all the proteins identified in both workflows, with the indication of known phosphoproteins, the presence of known phosphotyrosine sites within each protein, the percentage of sequence coverage (ΣCoverage), the indication of unique identified peptides (Σ# Unique Peptides) and total number of identified peptides (Σ# Peptides) associated to each protein. [file mmc1.xlsx]

## Sheet: Workflow 1
Accession	Description	MW [kDa]	calc. pI	Phosphoprotein	Known Phosphotyrosines sites	ΣCoverage	Σ# Proteins	Σ# Unique Peptides	Σ# Peptides
P05387	60S acidic ribosomal protein P2 OS=Homo sapiens GN=RPLP2 PE=1 SV=1 - [RLA2_HUMAN]	11.6578	4.53857	yes	yes	72.17	1	5	5
P06748	Nucleophosmin OS=Homo sapiens GN=NPM1 PE=1 SV=2 - [NPM_HUMAN]	32.5548	4.77979	yes	yes	52.38	1	11	11
Q14061	Cytochrome c oxidase copper chaperone OS=Homo sapiens GN=COX17 PE=1 SV=2 - [COX17_HUMAN]	6.91038	7.23975	yes	no	46.03	1	2	2
P62328;P62326	Thymosin beta-4 OS=Homo sapiens GN=TMSB4X PE=1 SV=2 - [TYB4_HUMAN]	5.04952	5.05908	no	no	43.18	6	2	2
P17096;Q6URC2	High mobility group protein HMG-I/HMG-Y OS=Homo sapiens GN=HMGA1 PE=1 SV=3 - [HMGA1_HUMAN]	11.6691	10.3159	no	no	41.12	3	6	6
Q15847	Adipogenesis regulatory factor OS=Homo sapiens GN=ADIRF PE=1 SV=1 - [ADIRF_HUMAN]	7.84997	5.31299	yes	no	40.79	1	1	1
Q9HCY8	Protein S100-A14 OS=Homo sapiens GN=S100A14 PE=1 SV=1 - [S10AE_HUMAN]	11.6548	5.23682	yes	yes	40.38	1	3	3
P29966	Myristoylated alanine-rich C-kinase substrate OS=Homo sapiens GN=MARCKS PE=1 SV=4 - [MARCS_HUMAN]	31.5359	4.44971	yes	no	40.06	2	8	8
P16401	Histone H1.5 OS=Homo sapiens GN=HIST1H1B PE=1 SV=3 - [H15_HUMAN]	22.5665	10.9165	yes	yes	39.82	1	7	11
P60709;P60712	Actin, cytoplasmic 1 OS=Homo sapiens GN=ACTB PE=1 SV=1 - [ACTB_HUMAN]	41.7097	5.47803	no	no	38.93	72	10	12
P63241;Q6EWQ7	Eukaryotic translation initiation factor 5A-1 OS=Homo sapiens GN=EIF5A PE=1 SV=2 - [IF5A1_HUMAN]	16.8214	5.23682	no	no	38.31	3	3	3
P10412	Histone H1.4 OS=Homo sapiens GN=HIST1H1E PE=1 SV=2 - [H14_HUMAN]	21.852	11.0337	yes	yes	37.44	1	5	10
Q9P0L0	Vesicle-associated membrane protein-associated protein A OS=Homo sapiens GN=VAPA PE=1 SV=3 - [VAPA_HUMAN]	27.8752	8.6167	yes	no	37.35	2	5	6
P61604;P61603	10 kDa heat shock protein, mitochondrial OS=Homo sapiens GN=HSPE1 PE=1 SV=2 - [CH10_HUMAN]	10.9249	8.92432	no	no	37.25	2	3	3
P11021	78 kDa glucose-regulated protein OS=Homo sapiens GN=HSPA5 PE=1 SV=2 - [GRP78_HUMAN]	72.2884	5.16064	yes	yes	35.63	4	24	26
P51858	Hepatoma-derived growth factor OS=Homo sapiens GN=HDGF PE=1 SV=1 - [HDGF_HUMAN]	26.7719	4.729	yes	yes	33.75	2	5	5
P62316;Q3SZF8	Small nuclear ribonucleoprotein Sm D2 OS=Homo sapiens GN=SNRPD2 PE=1 SV=1 - [SMD2_HUMAN]	13.5182	9.90576	no	no	33.05	1	3	3
P80723	Brain acid soluble protein 1 OS=Homo sapiens GN=BASP1 PE=1 SV=2 - [BASP1_HUMAN]	22.68	4.62744	yes	yes	32.16	1	3	3
P67809;P67808	Nuclease-sensitive element-binding protein 1 OS=Homo sapiens GN=YBX1 PE=1 SV=3 - [YBOX1_HUMAN]	35.9027	9.87646	no	no	32.1	4	7	7
P62857	40S ribosomal protein S28 OS=Homo sapiens GN=RPS28 PE=1 SV=1 - [RS28_HUMAN]	7.8362	10.6968	yes	no	30.43	1	2	2
P05114	Non-histone chromosomal protein HMG-14 OS=Homo sapiens GN=HMGN1 PE=1 SV=3 - [HMGN1_HUMAN]	10.6526	9.59814	yes	no	30	1	2	2
Q9P2E9	Ribosome-binding protein 1 OS=Homo sapiens GN=RRBP1 PE=1 SV=4 - [RRBP1_HUMAN]	152.381	8.60205	yes	no	27.16	1	14	14
Q5T1J5	Putative coiled-coil-helix-coiled-coil-helix domain-containing protein CHCHD2P9, mitochondrial OS=Homo sapiens GN=CHCHD2P9 PE=5 SV=1 - [CHCH9_HUMAN]	15.4797	9.89111	no	no	27.15	2	2	2
Q9H6F5	Coiled-coil domain-containing protein 86 OS=Homo sapiens GN=CCDC86 PE=1 SV=1 - [CCD86_HUMAN]	40.2113	10.3306	yes	yes	26.39	2	7	7
Q96FQ6	Protein S100-A16 OS=Homo sapiens GN=S100A16 PE=1 SV=1 - [S10AG_HUMAN]	11.794	6.78564	yes	yes	26.21	1	3	3
P38646	Stress-70 protein, mitochondrial OS=Homo sapiens GN=HSPA9 PE=1 SV=2 - [GRP75_HUMAN]	73.6348	6.16357	yes	yes	26.07	6	15	15
Q9NS69	Mitochondrial import receptor subunit TOM22 homolog OS=Homo sapiens GN=TOMM22 PE=1 SV=3 - [TOM22_HUMAN]	15.5118	4.33545	yes	no	26.06	1	2	2
P07355	Annexin A2 OS=Homo sapiens GN=ANXA2 PE=1 SV=2 - [ANXA2_HUMAN]	38.5798	7.75244	yes	yes	25.96	3	9	9
P60468;P60467	Protein transport protein Sec61 subunit beta OS=Homo sapiens GN=SEC61B PE=1 SV=2 - [SC61B_HUMAN]	9.9681	11.561	no	no	25	2	3	3
P63167	Dynein light chain 1, cytoplasmic OS=Homo sapiens GN=DYNLL1 PE=1 SV=1 - [DYL1_HUMAN]	10.3591	7.40088	yes	yes	24.72	1	1	1
Q9GZT3	SRA stem-loop-interacting RNA-binding protein, mitochondrial OS=Homo sapiens GN=SLIRP PE=1 SV=1 - [SLIRP_HUMAN]	12.3414	10.2427	yes	no	23.85	2	2	2
Q53GA4	Pleckstrin homology-like domain family A member 2 OS=Homo sapiens GN=PHLDA2 PE=1 SV=2 - [PHLA2_HUMAN]	17.0818	9.17334	yes	no	23.68	1	1	1
P16403	Histone H1.2 OS=Homo sapiens GN=HIST1H1C PE=1 SV=2 - [H12_HUMAN]	21.3517	10.9312	yes	yes	23.47	1	1	7
Q9Y5M8	Signal recognition particle receptor subunit beta OS=Homo sapiens GN=SRPRB PE=1 SV=3 - [SRPRB_HUMAN]	29.6838	9.0415	yes	no	22.88	1	4	4
P67936	Tropomyosin alpha-4 chain OS=Homo sapiens GN=TPM4 PE=1 SV=3 - [TPM4_HUMAN]	28.5045	4.69092	yes	yes	22.58	3	5	5
P61916	Epididymal secretory protein E1 OS=Homo sapiens GN=NPC2 PE=1 SV=1 - [NPC2_HUMAN]	16.5595	7.6499	yes	yes	22.52	2	3	3
P00533	Epidermal growth factor receptor OS=Homo sapiens GN=EGFR PE=1 SV=2 - [EGFR_HUMAN]	134.19	6.68311	yes	yes	22.4	1	22	22
P62158;P62144	Calmodulin OS=Homo sapiens GN=CALM1 PE=1 SV=2 - [CALM_HUMAN]	16.8268	4.22119	no	no	22.15	25	4	4
O43504	Ragulator complex protein LAMTOR5 OS=Homo sapiens GN=LAMTOR5 PE=1 SV=1 - [LTOR5_HUMAN]	9.60772	4.86865	yes	no	21.98	1	1	1
Q14802	FXYD domain-containing ion transport regulator 3 OS=Homo sapiens GN=FXYD3 PE=2 SV=1 - [FXYD3_HUMAN]	9.25667	7.29834	yes	no	21.84	1	1	1
P10809	60 kDa heat shock protein, mitochondrial OS=Homo sapiens GN=HSPD1 PE=1 SV=2 - [CH60_HUMAN]	61.0164	5.87158	yes	yes	21.82	5	7	7
P62491;P62490	Ras-related protein Rab-11A OS=Homo sapiens GN=RAB11A PE=1 SV=3 - [RB11A_HUMAN]	24.3784	6.56592	no	no	21.76	4	3	3
P63220	40S ribosomal protein S21 OS=Homo sapiens GN=RPS21 PE=1 SV=1 - [RS21_HUMAN]	9.10557	8.49951	yes	yes	21.69	1	2	2
P62906	60S ribosomal protein L10a OS=Homo sapiens GN=RPL10A PE=1 SV=2 - [RL10A_HUMAN]	24.8155	9.93506	yes	yes	21.66	1	3	3
P62805;P62803	Histone H4 OS=Homo sapiens GN=HIST1H4A PE=1 SV=2 - [H4_HUMAN]	11.3604	11.356	no	no	21.36	19	2	2
Q09666	Neuroblast differentiation-associated protein AHNAK OS=Homo sapiens GN=AHNAK PE=1 SV=2 - [AHNK_HUMAN]	628.699	6.15088	yes	yes	20.78	1	57	58
P48643	T-complex protein 1 subunit epsilon OS=Homo sapiens GN=CCT5 PE=1 SV=1 - [TCPE_HUMAN]	59.6328	5.65576	yes	yes	20.7	2	7	7
P62424	60S ribosomal protein L7a OS=Homo sapiens GN=RPL7A PE=1 SV=2 - [RL7A_HUMAN]	29.977	10.6089	yes	yes	20.68	5	5	5
Q07065	Cytoskeleton-associated protein 4 OS=Homo sapiens GN=CKAP4 PE=1 SV=2 - [CKAP4_HUMAN]	65.9827	5.92236	yes	yes	20.43	1	9	9
P14625	Endoplasmin OS=Homo sapiens GN=HSP90B1 PE=1 SV=1 - [ENPL_HUMAN]	92.4113	4.84326	yes	yes	20.42	9	14	14
P15531	Nucleoside diphosphate kinase A OS=Homo sapiens GN=NME1 PE=1 SV=1 - [NDKA_HUMAN]	17.1377	6.18896	yes	yes	20.39	9	2	2
Q8IYB3	Serine/arginine repetitive matrix protein 1 OS=Homo sapiens GN=SRRM1 PE=1 SV=2 - [SRRM1_HUMAN]	102.274	11.8394	yes	yes	20.24	2	20	20
Q96A26	Protein FAM162A OS=Homo sapiens GN=FAM162A PE=1 SV=2 - [F162A_HUMAN]	17.3312	9.77393	yes	no	20.13	1	2	2
P06454	Prothymosin alpha OS=Homo sapiens GN=PTMA PE=1 SV=2 - [PTMA_HUMAN]	12.196	3.77686	yes	no	19.82	3	4	4
P68104;P68103	Elongation factor 1-alpha 1 OS=Homo sapiens GN=EEF1A1 PE=1 SV=1 - [EF1A1_HUMAN]	50.1091	9.01221	no	no	19.7	74	5	5
P02795	Metallothionein-2 OS=Homo sapiens GN=MT2A PE=1 SV=1 - [MT2_HUMAN]	6.0372	7.82568	yes	no	19.67	5	1	1
Q99714	3-hydroxyacyl-CoA dehydrogenase type-2 OS=Homo sapiens GN=HSD17B10 PE=1 SV=3 - [HCD2_HUMAN]	26.9061	7.78174	yes	no	19.54	1	3	3
Q9NYJ1	Cytochrome c oxidase assembly factor 4 homolog, mitochondrial OS=Homo sapiens GN=COA4 PE=1 SV=2 - [COA4_HUMAN]	10.1277	6.03662	yes	no	19.54	1	1	1
P21796	Voltage-dependent anion-selective channel protein 1 OS=Homo sapiens GN=VDAC1 PE=1 SV=2 - [VDAC1_HUMAN]	30.7536	8.54346	yes	yes	19.43	5	3	3
P11142;A2Q0Z1	Heat shock cognate 71 kDa protein OS=Homo sapiens GN=HSPA8 PE=1 SV=1 - [HSP7C_HUMAN]	70.8542	5.51611	no	no	19.35	4	10	11
P06733	Alpha-enolase OS=Homo sapiens GN=ENO1 PE=1 SV=2 - [ENOA_HUMAN]	47.1393	7.38623	yes	yes	19.35	2	7	7
P27797	Calreticulin OS=Homo sapiens GN=CALR PE=1 SV=1 - [CALR_HUMAN]	48.1118	4.43701	yes	yes	19.18	9	7	7
Q9Y605	MORF4 family-associated protein 1 OS=Homo sapiens GN=MRFAP1 PE=1 SV=1 - [MOFA1_HUMAN]	14.6404	4.70361	yes	no	18.9	1	1	1
P07237	Protein disulfide-isomerase OS=Homo sapiens GN=P4HB PE=1 SV=3 - [PDIA1_HUMAN]	57.0807	4.86865	yes	yes	18.9	2	10	10
Q13501	Sequestosome-1 OS=Homo sapiens GN=SQSTM1 PE=1 SV=1 - [SQSTM_HUMAN]	47.6569	5.22412	yes	yes	18.86	1	4	4
P16949;Q3T0C7	Stathmin OS=Homo sapiens GN=STMN1 PE=1 SV=3 - [STMN1_HUMAN]	17.292	5.97314	no	no	18.79	3	2	2
Q9UHB6	LIM domain and actin-binding protein 1 OS=Homo sapiens GN=LIMA1 PE=1 SV=1 - [LIMA1_HUMAN]	85.1734	6.84424	yes	yes	18.58	1	10	10
Q9Y3D7	Mitochondrial import inner membrane translocase subunit TIM16 OS=Homo sapiens GN=PAM16 PE=1 SV=2 - [TIM16_HUMAN]	13.8162	9.70068	yes	yes	18.4	1	1	1
P52272	Heterogeneous nuclear ribonucleoprotein M OS=Homo sapiens GN=HNRNPM PE=1 SV=3 - [HNRPM_HUMAN]	77.4643	8.70459	yes	yes	18.36	1	9	9
Q00839	Heterogeneous nuclear ribonucleoprotein U OS=Homo sapiens GN=HNRNPU PE=1 SV=6 - [HNRPU_HUMAN]	90.528	5.99854	yes	yes	18.3	1	16	16
Q9Y5J7	Mitochondrial import inner membrane translocase subunit Tim9 OS=Homo sapiens GN=TIMM9 PE=1 SV=1 - [TIM9_HUMAN]	10.3711	7.21045	no	no	17.98	1	1	1
P02545	Prelamin-A/C OS=Homo sapiens GN=LMNA PE=1 SV=1 - [LMNA_HUMAN]	74.0947	7.02002	yes	yes	17.92	4	9	9
P61978	Heterogeneous nuclear ribonucleoprotein K OS=Homo sapiens GN=HNRNPK PE=1 SV=1 - [HNRPK_HUMAN]	50.9444	5.5415	yes	yes	17.49	5	7	7
P29692	Elongation factor 1-delta OS=Homo sapiens GN=EEF1D PE=1 SV=5 - [EF1D_HUMAN]	31.1028	5.0083	yes	yes	17.44	1	3	3
Q9UKX7	Nuclear pore complex protein Nup50 OS=Homo sapiens GN=NUP50 PE=1 SV=2 - [NUP50_HUMAN]	50.1132	7.06396	yes	no	17.31	1	6	6
Q01105	Protein SET OS=Homo sapiens GN=SET PE=1 SV=3 - [SET_HUMAN]	33.4687	4.32275	yes	yes	17.24	3	3	3
Q9NX58	Cell growth-regulating nucleolar protein OS=Homo sapiens GN=LYAR PE=1 SV=2 - [LYAR_HUMAN]	43.5879	9.53955	yes	yes	17.15	1	5	5
P35613	Basigin OS=Homo sapiens GN=BSG PE=1 SV=2 - [BASI_HUMAN]	42.1741	5.65576	yes	no	17.14	2	5	5
Q15004	PCNA-associated factor OS=Homo sapiens GN=KIAA0101 PE=1 SV=1 - [PAF15_HUMAN]	11.9792	9.83252	yes	yes	17.12	1	1	1
P0CG48	Polyubiquitin-C OS=Homo sapiens GN=UBC PE=1 SV=3 - [UBC_HUMAN]	76.9915	7.66455	no	no	17.08	4	1	1
P08238	Heat shock protein HSP 90-beta OS=Homo sapiens GN=HSP90AB1 PE=1 SV=4 - [HS90B_HUMAN]	83.2121	5.03369	yes	yes	16.99	6	7	10
Q8N4Q1	Mitochondrial intermembrane space import and assembly protein 40 OS=Homo sapiens GN=CHCHD4 PE=1 SV=1 - [MIA40_HUMAN]	15.9861	4.31006	yes	no	16.9	1	1	1
P51572	B-cell receptor-associated protein 31 OS=Homo sapiens GN=BCAP31 PE=1 SV=3 - [BAP31_HUMAN]	27.974	8.44092	yes	yes	16.67	1	4	4
O00515	Ladinin-1 OS=Homo sapiens GN=LAD1 PE=1 SV=2 - [LAD1_HUMAN]	57.0968	9.67139	yes	yes	16.63	1	6	6
P62888	60S ribosomal protein L30 OS=Homo sapiens GN=RPL30 PE=1 SV=2 - [RL30_HUMAN]	12.7757	9.62744	yes	yes	16.52	1	1	1
P62280	40S ribosomal protein S11 OS=Homo sapiens GN=RPS11 PE=1 SV=3 - [RS11_HUMAN]	18.419	10.3013	yes	yes	16.46	1	2	2
P05455	Lupus La protein OS=Homo sapiens GN=SSB PE=1 SV=2 - [LA_HUMAN]	46.8082	7.12256	yes	yes	16.18	1	8	8
Q9HAV7	GrpE protein homolog 1, mitochondrial OS=Homo sapiens GN=GRPEL1 PE=1 SV=2 - [GRPE1_HUMAN]	24.2639	8.11865	yes	no	16.13	1	3	3
O76021	Ribosomal L1 domain-containing protein 1 OS=Homo sapiens GN=RSL1D1 PE=1 SV=3 - [RL1D1_HUMAN]	54.9389	10.1255	yes	yes	16.12	1	6	6
Q9H1E3	Nuclear ubiquitous casein and cyclin-dependent kinase substrate 1 OS=Homo sapiens GN=NUCKS1 PE=1 SV=1 - [NUCKS_HUMAN]	27.28	5.08447	yes	yes	16.05	1	3	3
P14618	Pyruvate kinase PKM OS=Homo sapiens GN=PKM PE=1 SV=4 - [KPYM_HUMAN]	57.9	7.84033	yes	yes	16.01	1	7	7
Q9H0U4	Ras-related protein Rab-1B OS=Homo sapiens GN=RAB1B PE=1 SV=1 - [RAB1B_HUMAN]	22.1572	5.73193	yes	yes	15.92	7	1	2
P49817	Caveolin-1 OS=Mus musculus GN=Cav1 PE=1 SV=1 - [CAV1_MOUSE]	20.5255	6.02393	no	no	15.73	1	2	2
P56381	ATP synthase subunit epsilon, mitochondrial OS=Homo sapiens GN=ATP5E PE=1 SV=2 - [ATP5E_HUMAN]	5.77611	9.92041	yes	no	15.69	5	1	1
P07910	Heterogeneous nuclear ribonucleoproteins C1/C2 OS=Homo sapiens GN=HNRNPC PE=1 SV=4 - [HNRPC_HUMAN]	33.6495	5.08447	yes	yes	15.69	2	5	5
P00167	Cytochrome b5 OS=Homo sapiens GN=CYB5A PE=1 SV=2 - [CYB5_HUMAN]	15.3205	4.95752	yes	yes	15.67	1	1	1
O75475	PC4 and SFRS1-interacting protein OS=Homo sapiens GN=PSIP1 PE=1 SV=1 - [PSIP1_HUMAN]	60.0667	9.12939	yes	yes	15.66	1	5	5
O95292	Vesicle-associated membrane protein-associated protein B/C OS=Homo sapiens GN=VAPB PE=1 SV=3 - [VAPB_HUMAN]	27.2111	7.29834	yes	no	15.64	1	3	3
Q9HD34	LYR motif-containing protein 4 OS=Homo sapiens GN=LYRM4 PE=1 SV=1 - [LYRM4_HUMAN]	10.7518	10.7261	yes	yes	15.38	1	1	1
Q4VC31	Coiled-coil domain-containing protein 58 OS=Homo sapiens GN=CCDC58 PE=1 SV=1 - [CCD58_HUMAN]	16.6095	7.81104	yes	no	15.28	3	2	2
Q9NRG0	Chromatin accessibility complex protein 1 OS=Homo sapiens GN=CHRAC1 PE=1 SV=1 - [CHRC1_HUMAN]	14.7015	5.09717	yes	no	15.27	1	1	1
P30101	Protein disulfide-isomerase A3 OS=Homo sapiens GN=PDIA3 PE=1 SV=4 - [PDIA3_HUMAN]	56.7468	6.354	yes	yes	15.25	2	6	6
P08195	4F2 cell-surface antigen heavy chain OS=Homo sapiens GN=SLC3A2 PE=1 SV=3 - [4F2_HUMAN]	67.9517	5.0083	yes	no	15.24	1	7	7
Q15651	High mobility group nucleosome-binding domain-containing protein 3 OS=Homo sapiens GN=HMGN3 PE=1 SV=2 - [HMGN3_HUMAN]	10.6595	9.65674	yes	no	15.15	1	1	1
O60814	Histone H2B type 1-K OS=Homo sapiens GN=HIST1H2BK PE=1 SV=3 - [H2B1K_HUMAN]	13.8816	10.3159	yes	yes	15.08	15	2	2
P13667	Protein disulfide-isomerase A4 OS=Homo sapiens GN=PDIA4 PE=1 SV=2 - [PDIA4_HUMAN]	72.887	5.07178	yes	yes	15.04	1	8	8
Q8WWA1	Transmembrane protein 40 OS=Homo sapiens GN=TMEM40 PE=1 SV=2 - [TMM40_HUMAN]	25.4793	5.59229	yes	no	15.02	1	3	3
P18754	Regulator of chromosome condensation OS=Homo sapiens GN=RCC1 PE=1 SV=1 - [RCC1_HUMAN]	44.9406	7.51807	yes	yes	14.96	1	4	4
Q02539	Histone H1.1 OS=Homo sapiens GN=HIST1H1A PE=1 SV=3 - [H11_HUMAN]	21.8289	10.9897	yes	yes	14.88	1	1	2
P09651	Heterogeneous nuclear ribonucleoprotein A1 OS=Homo sapiens GN=HNRNPA1 PE=1 SV=5 - [ROA1_HUMAN]	38.7231	9.12939	yes	yes	14.78	4	5	5
Q13185	Chromobox protein homolog 3 OS=Homo sapiens GN=CBX3 PE=1 SV=4 - [CBX3_HUMAN]	20.7984	5.32568	yes	no	14.75	2	2	2
P16402	Histone H1.3 OS=Homo sapiens GN=HIST1H1D PE=1 SV=2 - [H13_HUMAN]	22.3363	11.019	yes	yes	14.48	1	1	3
Q5U5X0	Complex III assembly factor LYRM7 OS=Homo sapiens GN=LYRM7 PE=1 SV=1 - [LYRM7_HUMAN]	11.9475	9.65674	yes	no	14.42	1	1	1
P42166	Lamina-associated polypeptide 2, isoform alpha OS=Homo sapiens GN=TMPO PE=1 SV=2 - [LAP2A_HUMAN]	75.4456	7.66455	no	no	14.41	2	6	6
P99999;Q6WUX8	Cytochrome c OS=Homo sapiens GN=CYCS PE=1 SV=2 - [CYC_HUMAN]	11.7411	9.56885	no	no	14.29	3	2	2
P46776	60S ribosomal protein L27a OS=Homo sapiens GN=RPL27A PE=1 SV=2 - [RL27A_HUMAN]	16.551	11.0044	yes	yes	14.19	1	2	2
Q13428	Treacle protein OS=Homo sapiens GN=TCOF1 PE=1 SV=3 - [TCOF_HUMAN]	152.015	9.0415	yes	yes	14.11	1	19	19
Q9NR30	Nucleolar RNA helicase 2 OS=Homo sapiens GN=DDX21 PE=1 SV=5 - [DDX21_HUMAN]	87.2904	9.27588	yes	yes	14.05	1	13	13
Q03135	Caveolin-1 OS=Homo sapiens GN=CAV1 PE=1 SV=4 - [CAV1_HUMAN]	20.4585	6.02393	yes	yes	14.04	1	2	2
P30405	Peptidyl-prolyl cis-trans isomerase F, mitochondrial OS=Homo sapiens GN=PPIF PE=1 SV=1 - [PPIF_HUMAN]	22.0262	9.37842	yes	no	14.01	1	1	1
Q9BV40	Vesicle-associated membrane protein 8 OS=Homo sapiens GN=VAMP8 PE=1 SV=1 - [VAMP8_HUMAN]	11.431	7.34229	yes	no	14	1	1	1
P60174	Triosephosphate isomerase OS=Homo sapiens GN=TPI1 PE=1 SV=3 - [TPIS_HUMAN]	30.7717	5.92236	yes	yes	13.99	4	3	3
P62263	40S ribosomal protein S14 OS=Homo sapiens GN=RPS14 PE=1 SV=3 - [RS14_HUMAN]	16.2625	10.0522	yes	yes	13.91	1	1	1
Q9NZ45	CDGSH iron-sulfur domain-containing protein 1 OS=Homo sapiens GN=CISD1 PE=1 SV=1 - [CISD1_HUMAN]	12.1912	9.08545	yes	yes	13.89	4	1	1
P18859	ATP synthase-coupling factor 6, mitochondrial OS=Homo sapiens GN=ATP5J PE=1 SV=1 - [ATP5J_HUMAN]	12.5796	9.5249	yes	no	13.89	1	1	1
P12814	Alpha-actinin-1 OS=Homo sapiens GN=ACTN1 PE=1 SV=2 - [ACTN1_HUMAN]	102.993	5.41455	yes	yes	13.79	5	8	9
Q92945	Far upstream element-binding protein 2 OS=Homo sapiens GN=KHSRP PE=1 SV=4 - [FUBP2_HUMAN]	73.07	7.29834	yes	yes	13.78	1	7	7
P04439	HLA class I histocompatibility antigen, A-3 alpha chain OS=Homo sapiens GN=HLA-A PE=1 SV=2 - [1A03_HUMAN]	40.8152	5.99854	no	no	13.7	34	3	3
O00567	Nucleolar protein 56 OS=Homo sapiens GN=NOP56 PE=1 SV=4 - [NOP56_HUMAN]	66.0087	9.18799	yes	yes	13.64	1	4	4
P22626	Heterogeneous nuclear ribonucleoproteins A2/B1 OS=Homo sapiens GN=HNRNPA2B1 PE=1 SV=2 - [ROA2_HUMAN]	37.4067	8.95361	yes	yes	13.6	1	4	4
P62633	Cellular nucleic acid-binding protein OS=Homo sapiens GN=CNBP PE=1 SV=1 - [CNBP_HUMAN]	19.4496	7.7085	yes	yes	13.56	1	2	2
P63000	Ras-related C3 botulinum toxin substrate 1 OS=Homo sapiens GN=RAC1 PE=1 SV=1 - [RAC1_HUMAN]	21.4362	8.49951	yes	yes	13.54	1	1	3
P15153	Ras-related C3 botulinum toxin substrate 2 OS=Homo sapiens GN=RAC2 PE=1 SV=1 - [RAC2_HUMAN]	21.4151	7.60596	yes	yes	13.54	1	1	3
Q9Y2X3	Nucleolar protein 58 OS=Homo sapiens GN=NOP58 PE=1 SV=1 - [NOP58_HUMAN]	59.5405	8.92432	yes	yes	13.42	2	5	5
Q9Y2Q3	Glutathione S-transferase kappa 1 OS=Homo sapiens GN=GSTK1 PE=1 SV=3 - [GSTK1_HUMAN]	25.4803	8.41162	yes	yes	13.27	1	2	2
Q14103	Heterogeneous nuclear ribonucleoprotein D0 OS=Homo sapiens GN=HNRNPD PE=1 SV=1 - [HNRPD_HUMAN]	38.4103	7.81104	yes	yes	13.24	3	5	5
O94826	Mitochondrial import receptor subunit TOM70 OS=Homo sapiens GN=TOMM70A PE=1 SV=1 - [TOM70_HUMAN]	67.412	7.12256	yes	yes	13.16	1	5	5
P42677	40S ribosomal protein S27 OS=Homo sapiens GN=RPS27 PE=1 SV=3 - [RS27_HUMAN]	9.45484	9.45166	yes	yes	13.1	1	1	1
O75947	ATP synthase subunit d, mitochondrial OS=Homo sapiens GN=ATP5H PE=1 SV=3 - [ATP5H_HUMAN]	18.4795	5.30029	yes	yes	13.04	1	1	1
P61006	Ras-related protein Rab-8A OS=Homo sapiens GN=RAB8A PE=1 SV=1 - [RAB8A_HUMAN]	23.6532	9.0708	yes	yes	13.04	1	3	3
Q96C01	Protein FAM136A OS=Homo sapiens GN=FAM136A PE=1 SV=1 - [F136A_HUMAN]	15.6307	7.60596	yes	no	13.04	1	1	1
Q9NYF8	Bcl-2-associated transcription factor 1 OS=Homo sapiens GN=BCLAF1 PE=1 SV=2 - [BCLF1_HUMAN]	106.059	9.979	yes	yes	12.93	1	13	13
Q8N8J7	Uncharacterized protein C4orf32 OS=Homo sapiens GN=C4orf32 PE=2 SV=2 - [CD032_HUMAN]	14.6432	4.70361	yes	no	12.88	1	1	1
P25445	Tumor necrosis factor receptor superfamily member 6 OS=Homo sapiens GN=FAS PE=1 SV=1 - [TNR6_HUMAN]	37.708	7.94287	yes	yes	12.84	1	2	2
Q9BRQ6	Coiled-coil-helix-coiled-coil-helix domain-containing protein 6, mitochondrial OS=Homo sapiens GN=CHCHD6 PE=1 SV=1 - [CHCH6_HUMAN]	26.4414	8.85107	yes	yes	12.77	1	2	2
Q9Y9I0	GTP cyclohydrolase MptA OS=Aeropyrum pernix (strain ATCC 700893 / DSM 11879 / JCM 9820 / NBRC 100138 / K1) GN=mptA PE=3 SV=1 - [MPTA_AERPE]	31.2879	9.49561	no	no	12.72	1	1	1
P19338	Nucleolin OS=Homo sapiens GN=NCL PE=1 SV=3 - [NUCL_HUMAN]	76.5684	4.70361	yes	yes	12.68	3	9	9
Q9UJZ1	Stomatin-like protein 2, mitochondrial OS=Homo sapiens GN=STOML2 PE=1 SV=1 - [STML2_HUMAN]	38.5102	7.38623	yes	yes	12.64	1	2	2
Q3ZBH8;P60866	40S ribosomal protein S20 OS=Bos taurus GN=RPS20 PE=3 SV=1 - [RS20_BOVIN]	13.3643	9.93506	no	no	12.61	3	1	1
Q9Y2W1	Thyroid hormone receptor-associated protein 3 OS=Homo sapiens GN=THRAP3 PE=1 SV=2 - [TR150_HUMAN]	108.601	10.1548	yes	yes	12.57	1	13	13
P37802	Transgelin-2 OS=Homo sapiens GN=TAGLN2 PE=1 SV=3 - [TAGL2_HUMAN]	22.3772	8.25049	yes	yes	12.56	1	2	2
Q15637	Splicing factor 1 OS=Homo sapiens GN=SF1 PE=1 SV=4 - [SF01_HUMAN]	68.2859	8.98291	no	no	12.52	2	5	5
P24539	ATP synthase F(0) complex subunit B1, mitochondrial OS=Homo sapiens GN=ATP5F1 PE=1 SV=2 - [AT5F1_HUMAN]	28.8903	9.36377	yes	yes	12.5	1	3	3
Q9NRY2	SOSS complex subunit C OS=Homo sapiens GN=INIP PE=1 SV=1 - [SOSSC_HUMAN]	11.4178	9.24658	yes	no	12.5	1	1	1
Q12905	Interleukin enhancer-binding factor 2 OS=Homo sapiens GN=ILF2 PE=1 SV=2 - [ILF2_HUMAN]	43.0352	5.26221	yes	no	12.31	1	4	4
P21333	Filamin-A OS=Homo sapiens GN=FLNA PE=1 SV=4 - [FLNA_HUMAN]	280.564	6.06201	yes	yes	12.28	1	22	22
Q00059	Transcription factor A, mitochondrial OS=Homo sapiens GN=TFAM PE=1 SV=1 - [TFAM_HUMAN]	29.0782	9.71533	yes	no	12.2	1	2	2
O14949	Cytochrome b-c1 complex subunit 8 OS=Homo sapiens GN=UQCRQ PE=1 SV=4 - [QCR8_HUMAN]	9.90012	10.0815	yes	yes	12.2	1	1	1
P27824	Calnexin OS=Homo sapiens GN=CANX PE=1 SV=2 - [CALX_HUMAN]	67.5259	4.60205	yes	yes	12.16	3	9	9
P16422	Epithelial cell adhesion molecule OS=Homo sapiens GN=EPCAM PE=1 SV=2 - [EPCAM_HUMAN]	34.9097	7.45947	yes	yes	12.1	1	3	3
P51148	Ras-related protein Rab-5C OS=Homo sapiens GN=RAB5C PE=1 SV=2 - [RAB5C_HUMAN]	23.4678	8.41162	yes	yes	12.04	1	2	2
Q71RC2	La-related protein 4 OS=Homo sapiens GN=LARP4 PE=1 SV=3 - [LARP4_HUMAN]	80.5458	6.60986	yes	yes	12.02	1	4	4
P46013	Antigen KI-67 OS=Homo sapiens GN=MKI67 PE=1 SV=2 - [KI67_HUMAN]	358.474	9.45166	yes	yes	11.95	1	22	22
P23396	40S ribosomal protein S3 OS=Homo sapiens GN=RPS3 PE=1 SV=2 - [RS3_HUMAN]	26.6714	9.65674	yes	yes	11.93	1	2	2
P05023	Sodium/potassium-transporting ATPase subunit alpha-1 OS=Homo sapiens GN=ATP1A1 PE=1 SV=1 - [AT1A1_HUMAN]	112.824	5.49072	yes	yes	11.93	1	11	11
O00264	Membrane-associated progesterone receptor component 1 OS=Homo sapiens GN=PGRMC1 PE=1 SV=3 - [PGRC1_HUMAN]	21.6578	4.70361	yes	yes	11.79	3	2	2
Q6NZI2	Polymerase I and transcript release factor OS=Homo sapiens GN=PTRF PE=1 SV=1 - [PTRF_HUMAN]	43.4498	5.60498	yes	yes	11.79	1	4	4
Q9Y3Y2	Chromatin target of PRMT1 protein OS=Homo sapiens GN=CHTOP PE=1 SV=2 - [CHTOP_HUMAN]	26.3803	12.2349	yes	no	11.69	1	2	2
Q15233	Non-POU domain-containing octamer-binding protein OS=Homo sapiens GN=NONO PE=1 SV=4 - [NONO_HUMAN]	54.1973	8.95361	yes	yes	11.68	3	6	6
O75964	ATP synthase subunit g, mitochondrial OS=Homo sapiens GN=ATP5L PE=1 SV=3 - [ATP5L_HUMAN]	11.4212	9.64209	yes	yes	11.65	1	1	1
P52815	39S ribosomal protein L12, mitochondrial OS=Homo sapiens GN=MRPL12 PE=1 SV=2 - [RM12_HUMAN]	21.3346	8.86572	no	no	11.62	4	2	2
P61284;P30050	60S ribosomal protein L12 OS=Bos taurus GN=RPL12 PE=2 SV=1 - [RL12_BOVIN]	17.8075	9.42236	no	no	11.52	3	1	1
P26599	Polypyrimidine tract-binding protein 1 OS=Homo sapiens GN=PTBP1 PE=1 SV=1 - [PTBP1_HUMAN]	57.1856	9.17334	yes	yes	11.49	5	4	4
Q969G5	Protein kinase C delta-binding protein OS=Homo sapiens GN=PRKCDBP PE=1 SV=3 - [PRDBP_HUMAN]	27.6845	6.43018	yes	no	11.49	3	2	2
Q86UP2	Kinectin OS=Homo sapiens GN=KTN1 PE=1 SV=1 - [KTN1_HUMAN]	156.179	5.64307	yes	yes	11.42	1	11	11
P00505	Aspartate aminotransferase, mitochondrial OS=Homo sapiens GN=GOT2 PE=1 SV=3 - [AATM_HUMAN]	47.4873	9.01221	yes	yes	11.4	8	5	5
Q16543	Hsp90 co-chaperone Cdc37 OS=Homo sapiens GN=CDC37 PE=1 SV=1 - [CDC37_HUMAN]	44.44	5.24951	yes	yes	11.38	1	2	2
Q9BRJ6	Uncharacterized protein C7orf50 OS=Homo sapiens GN=C7orf50 PE=1 SV=1 - [CG050_HUMAN]	22.0698	9.64209	yes	yes	11.34	1	1	1
P31947	14-3-3 protein sigma OS=Homo sapiens GN=SFN PE=1 SV=1 - [1433S_HUMAN]	27.7567	4.7417	yes	yes	11.29	1	2	2
Q14508	WAP four-disulfide core domain protein 2 OS=Homo sapiens GN=WFDC2 PE=1 SV=2 - [WFDC2_HUMAN]	12.9839	4.84326	no	no	11.29	1	1	1
P52907	F-actin-capping protein subunit alpha-1 OS=Homo sapiens GN=CAPZA1 PE=1 SV=3 - [CAZA1_HUMAN]	32.9023	5.69385	yes	yes	11.19	1	2	2
O75396	Vesicle-trafficking protein SEC22b OS=Homo sapiens GN=SEC22B PE=1 SV=4 - [SC22B_HUMAN]	24.5775	6.91748	yes	yes	11.16	1	2	2
Q8N5K1;Q05B71	CDGSH iron-sulfur domain-containing protein 2 OS=Homo sapiens GN=CISD2 PE=1 SV=1 - [CISD2_HUMAN]	15.2685	9.61279	no	no	11.11	11	1	1
P09382	Galectin-1 OS=Homo sapiens GN=LGALS1 PE=1 SV=2 - [LEG1_HUMAN]	14.7062	5.50342	yes	yes	11.11	4	1	1
Q00765	Receptor expression-enhancing protein 5 OS=Homo sapiens GN=REEP5 PE=1 SV=3 - [REEP5_HUMAN]	21.479	8.104	yes	no	11.11	1	2	2
P01243	Chorionic somatomammotropin hormone OS=Homo sapiens GN=CSH1 PE=1 SV=2 - [CSH_HUMAN]	25.0044	5.59229	no	no	11.06	1	1	1
P04406	Glyceraldehyde-3-phosphate dehydrogenase OS=Homo sapiens GN=GAPDH PE=1 SV=3 - [G3P_HUMAN]	36.0304	8.45557	yes	yes	11.04	1	3	3
P78371	T-complex protein 1 subunit beta OS=Homo sapiens GN=CCT2 PE=1 SV=4 - [TCPB_HUMAN]	57.4521	6.45557	yes	yes	11.03	1	5	5
P23246	Splicing factor, proline- and glutamine-rich OS=Homo sapiens GN=SFPQ PE=1 SV=2 - [SFPQ_HUMAN]	76.1016	9.43701	yes	yes	11.03	2	5	5
Q96A33	Coiled-coil domain-containing protein 47 OS=Homo sapiens GN=CCDC47 PE=1 SV=1 - [CCD47_HUMAN]	55.8383	4.86865	yes	no	10.97	1	3	3
P30048	Thioredoxin-dependent peroxide reductase, mitochondrial OS=Homo sapiens GN=PRDX3 PE=1 SV=3 - [PRDX3_HUMAN]	27.6752	7.78174	yes	yes	10.94	3	2	2
P0C0S5	Histone H2A.Z OS=Homo sapiens GN=H2AFZ PE=1 SV=2 - [H2AZ_HUMAN]	13.5446	10.5796	yes	yes	10.94	2	1	1
Q3ZC10;P62314	Small nuclear ribonucleoprotein Sm D1 OS=Bos taurus GN=SNRPD1 PE=3 SV=1 - [SMD1_BOVIN]	13.2734	11.561	no	no	10.92	1	1	1
Q15075	Early endosome antigen 1 OS=Homo sapiens GN=EEA1 PE=1 SV=2 - [EEA1_HUMAN]	162.367	5.68115	yes	yes	10.91	1	11	11
Q15019	Septin-2 OS=Homo sapiens GN=SEPT2 PE=1 SV=1 - [SEPT2_HUMAN]	41.4613	6.59521	yes	yes	10.8	1	2	2
A6QP01	Selenoprotein T OS=Bos taurus GN=SELT PE=2 SV=2 - [SELT_BOVIN]	22.2343	8.60205	no	no	10.77	4	1	1
O15173	Membrane-associated progesterone receptor component 2 OS=Homo sapiens GN=PGRMC2 PE=1 SV=1 - [PGRC2_HUMAN]	23.8037	4.88135	yes	yes	10.76	1	1	1
P12004	Proliferating cell nuclear antigen OS=Homo sapiens GN=PCNA PE=1 SV=1 - [PCNA_HUMAN]	28.7503	4.69092	yes	yes	10.73	1	2	2
P61923	Coatomer subunit zeta-1 OS=Homo sapiens GN=COPZ1 PE=1 SV=1 - [COPZ1_HUMAN]	20.1855	4.80518	yes	no	10.73	1	1	1
Q96AE4	Far upstream element-binding protein 1 OS=Homo sapiens GN=FUBP1 PE=1 SV=3 - [FUBP1_HUMAN]	67.5185	7.60596	yes	yes	10.71	1	5	5
P51149	Ras-related protein Rab-7a OS=Homo sapiens GN=RAB7A PE=1 SV=1 - [RAB7A_HUMAN]	23.4748	6.69775	yes	yes	10.63	12	3	3
Q9Y3E5	Peptidyl-tRNA hydrolase 2, mitochondrial OS=Homo sapiens GN=PTRH2 PE=1 SV=1 - [PTH2_HUMAN]	19.181	8.73389	yes	yes	10.61	1	1	1
P84090	Enhancer of rudimentary homolog OS=Homo sapiens GN=ERH PE=1 SV=1 - [ERH_HUMAN]	12.251	5.92236	yes	yes	10.58	1	1	1
P35221	Catenin alpha-1 OS=Homo sapiens GN=CTNNA1 PE=1 SV=1 - [CTNA1_HUMAN]	100.009	6.29053	yes	yes	10.49	3	7	7
P50579	Methionine aminopeptidase 2 OS=Homo sapiens GN=METAP2 PE=1 SV=1 - [MAP2_HUMAN]	52.8581	5.8208	yes	yes	10.46	1	3	3
P09132	Signal recognition particle 19 kDa protein OS=Homo sapiens GN=SRP19 PE=1 SV=3 - [SRP19_HUMAN]	16.1454	9.84717	yes	yes	10.42	1	1	1
P05388	60S acidic ribosomal protein P0 OS=Homo sapiens GN=RPLP0 PE=1 SV=1 - [RLA0_HUMAN]	34.2518	5.97314	yes	yes	10.41	8	2	2
P04083	Annexin A1 OS=Homo sapiens GN=ANXA1 PE=1 SV=2 - [ANXA1_HUMAN]	38.69	7.02002	yes	yes	10.4	1	2	2
O14737	Programmed cell death protein 5 OS=Homo sapiens GN=PDCD5 PE=1 SV=3 - [PDCD5_HUMAN]	14.2763	6.03662	yes	yes	10.4	1	1	1
P29372	DNA-3-methyladenine glycosylase OS=Homo sapiens GN=MPG PE=1 SV=3 - [3MG_HUMAN]	32.8478	9.56885	yes	yes	10.4	1	1	1
P22087	rRNA 2'-O-methyltransferase fibrillarin OS=Homo sapiens GN=FBL PE=1 SV=2 - [FBRL_HUMAN]	33.7634	10.1841	yes	yes	10.28	4	2	2
Q9UI14	Prenylated Rab acceptor protein 1 OS=Homo sapiens GN=RABAC1 PE=1 SV=1 - [PRAF1_HUMAN]	20.6347	7.34229	yes	no	10.27	1	1	1
Q8NFQ8	Torsin-1A-interacting protein 2 OS=Homo sapiens GN=TOR1AIP2 PE=1 SV=1 - [TOIP2_HUMAN]	51.2322	4.95752	yes	no	10.21	1	3	3
P09661	U2 small nuclear ribonucleoprotein A' OS=Homo sapiens GN=SNRPA1 PE=1 SV=2 - [RU2A_HUMAN]	28.3981	8.6167	yes	yes	10.2	1	2	2
P12956	X-ray repair cross-complementing protein 6 OS=Homo sapiens GN=XRCC6 PE=1 SV=2 - [XRCC6_HUMAN]	69.7991	6.63916	yes	yes	10.18	1	6	6
P06753	Tropomyosin alpha-3 chain OS=Homo sapiens GN=TPM3 PE=1 SV=2 - [TPM3_HUMAN]	32.9298	4.71631	yes	yes	10.18	1	2	2
Q04837	Single-stranded DNA-binding protein, mitochondrial OS=Homo sapiens GN=SSBP1 PE=1 SV=1 - [SSBP_HUMAN]	17.249	9.59814	yes	yes	10.14	1	1	1
Q3MHL3;Q09028	Histone-binding protein RBBP4 OS=Bos taurus GN=RBBP4 PE=1 SV=3 - [RBBP4_BOVIN]	47.6261	4.89404	no	no	10.12	7	2	2
Q9Y3C1	Nucleolar protein 16 OS=Homo sapiens GN=NOP16 PE=1 SV=2 - [NOP16_HUMAN]	21.1751	9.93506	yes	yes	10.11	1	1	1
O95298	NADH dehydrogenase [ubiquinone] 1 subunit C2 OS=Homo sapiens GN=NDUFC2 PE=1 SV=1 - [NDUC2_HUMAN]	14.1784	8.98291	no	no	10.08	1	1	1
Q9BTT0	Acidic leucine-rich nuclear phosphoprotein 32 family member E OS=Homo sapiens GN=ANP32E PE=1 SV=1 - [AN32E_HUMAN]	30.6738	3.85303	yes	yes	10.07	3	2	2
O43684	Mitotic checkpoint protein BUB3 OS=Homo sapiens GN=BUB3 PE=1 SV=1 - [BUB3_HUMAN]	37.1312	6.84424	yes	yes	10.06	1	2	2
O60238	BCL2/adenovirus E1B 19 kDa protein-interacting protein 3-like OS=Homo sapiens GN=BNIP3L PE=1 SV=1 - [BNI3L_HUMAN]	23.9155	5.84619	yes	yes	10.05	1	1	1
Q14247	Src substrate cortactin OS=Homo sapiens GN=CTTN PE=1 SV=2 - [SRC8_HUMAN]	61.5485	5.40186	yes	yes	10	1	5	5
P40227	T-complex protein 1 subunit zeta OS=Homo sapiens GN=CCT6A PE=1 SV=3 - [TCPZ_HUMAN]	57.9876	6.68311	yes	yes	9.98	3	3	3
P84095;P84097	Rho-related GTP-binding protein RhoG OS=Homo sapiens GN=RHOG PE=1 SV=1 - [RHOG_HUMAN]	21.2949	8.11865	no	no	9.95	1	2	2
O00483	NADH dehydrogenase [ubiquinone] 1 alpha subcomplex subunit 4 OS=Homo sapiens GN=NDUFA4 PE=1 SV=1 - [NDUA4_HUMAN]	9.36391	9.37842	yes	yes	9.88	1	1	1
Q9Y295	Developmentally-regulated GTP-binding protein 1 OS=Homo sapiens GN=DRG1 PE=1 SV=1 - [DRG1_HUMAN]	40.5168	8.89502	yes	yes	9.81	1	2	2
Q9UK76	Hematological and neurological expressed 1 protein OS=Homo sapiens GN=HN1 PE=1 SV=3 - [HN1_HUMAN]	16.0049	5.60498	yes	no	9.74	1	1	1
O43242	26S proteasome non-ATPase regulatory subunit 3 OS=Homo sapiens GN=PSMD3 PE=1 SV=2 - [PSMD3_HUMAN]	60.9395	8.44092	yes	yes	9.74	1	2	2
Q15005	Signal peptidase complex subunit 2 OS=Homo sapiens GN=SPCS2 PE=1 SV=3 - [SPCS2_HUMAN]	24.9867	8.47021	yes	no	9.73	1	1	1
P49411	Elongation factor Tu, mitochondrial OS=Homo sapiens GN=TUFM PE=1 SV=2 - [EFTU_HUMAN]	49.5102	7.60596	yes	yes	9.73	1	3	3
Q02878	60S ribosomal protein L6 OS=Homo sapiens GN=RPL6 PE=1 SV=3 - [RL6_HUMAN]	32.7076	10.5796	yes	yes	9.72	5	4	4
P08107	Heat shock 70 kDa protein 1A/1B OS=Homo sapiens GN=HSPA1A PE=1 SV=5 - [HSP71_HUMAN]	70.009	5.65576	yes	yes	9.67	15	4	5
P09874	Poly [ADP-ribose] polymerase 1 OS=Homo sapiens GN=PARP1 PE=1 SV=4 - [PARP1_HUMAN]	113.012	8.88037	yes	yes	9.66	3	8	8
E2RKA8;P62910	60S ribosomal protein L32 OS=Canis familiaris GN=RPL32 PE=1 SV=1 - [RL32_CANFA]	15.8498	11.3267	no	no	9.63	3	1	1
P37108	Signal recognition particle 14 kDa protein OS=Homo sapiens GN=SRP14 PE=1 SV=2 - [SRP14_HUMAN]	14.5608	10.0376	yes	yes	9.56	3	1	1
Q8WVM8	Sec1 family domain-containing protein 1 OS=Homo sapiens GN=SCFD1 PE=1 SV=4 - [SCFD1_HUMAN]	72.3341	6.26514	yes	yes	9.5	2	3	3
Q3B726	DNA-directed RNA polymerase I subunit RPA43 OS=Homo sapiens GN=TWISTNB PE=1 SV=1 - [RPA43_HUMAN]	37.4088	6.97607	yes	yes	9.47	1	2	2
Q96AG4	Leucine-rich repeat-containing protein 59 OS=Homo sapiens GN=LRRC59 PE=1 SV=1 - [LRC59_HUMAN]	34.9089	9.56885	yes	yes	9.45	4	2	2
O00559	Receptor-binding cancer antigen expressed on SiSo cells OS=Homo sapiens GN=EBAG9 PE=1 SV=1 - [RCAS1_HUMAN]	24.3623	6.29053	yes	yes	9.39	1	1	1
P55769	NHP2-like protein 1 OS=Homo sapiens GN=NHP2L1 PE=1 SV=3 - [NH2L1_HUMAN]	14.1646	8.45557	yes	yes	9.38	1	1	1
P62917;Q3T0S6	60S ribosomal protein L8 OS=Homo sapiens GN=RPL8 PE=1 SV=2 - [RL8_HUMAN]	28.0073	11.0337	no	no	9.34	6	2	2
P55145	Mesencephalic astrocyte-derived neurotrophic factor OS=Homo sapiens GN=MANF PE=1 SV=3 - [MANF_HUMAN]	20.6868	8.68994	yes	yes	9.34	1	1	1
P35659	Protein DEK OS=Homo sapiens GN=DEK PE=1 SV=1 - [DEK_HUMAN]	42.6479	8.55811	yes	yes	9.33	1	3	3
Q8IWS0	PHD finger protein 6 OS=Homo sapiens GN=PHF6 PE=1 SV=1 - [PHF6_HUMAN]	41.264	8.67529	yes	yes	9.32	1	3	3
P05787	Keratin, type II cytoskeletal 8 OS=Homo sapiens GN=KRT8 PE=1 SV=7 - [K2C8_HUMAN]	53.6711	5.59229	yes	yes	9.32	8	3	4
Q13438	Protein OS-9 OS=Homo sapiens GN=OS9 PE=1 SV=1 - [OS9_HUMAN]	75.5149	4.86865	yes	no	9.3	1	3	3
P50213	Isocitrate dehydrogenase [NAD] subunit alpha, mitochondrial OS=Homo sapiens GN=IDH3A PE=1 SV=1 - [IDH3A_HUMAN]	39.5661	6.91748	yes	no	9.29	1	2	2
Q86UE4	Protein LYRIC OS=Homo sapiens GN=MTDH PE=1 SV=2 - [LYRIC_HUMAN]	63.7988	9.31982	yes	yes	9.28	1	5	5
Q1KMD3	Heterogeneous nuclear ribonucleoprotein U-like protein 2 OS=Homo sapiens GN=HNRNPUL2 PE=1 SV=1 - [HNRL2_HUMAN]	85.0522	4.90674	yes	yes	9.24	1	5	5
Q96DC8	Enoyl-CoA hydratase domain-containing protein 3, mitochondrial OS=Homo sapiens GN=ECHDC3 PE=1 SV=2 - [ECHD3_HUMAN]	32.613	8.646	yes	no	9.24	1	2	2
Q9Y320	Thioredoxin-related transmembrane protein 2 OS=Homo sapiens GN=TMX2 PE=1 SV=1 - [TMX2_HUMAN]	34.0156	8.68994	yes	yes	9.12	1	2	2
P50990	T-complex protein 1 subunit theta OS=Homo sapiens GN=CCT8 PE=1 SV=4 - [TCPQ_HUMAN]	59.5825	5.60498	yes	yes	9.12	2	4	4
P00441	Superoxide dismutase [Cu-Zn] OS=Homo sapiens GN=SOD1 PE=1 SV=2 - [SODC_HUMAN]	15.9259	6.12549	yes	no	9.09	1	1	1
P46777	60S ribosomal protein L5 OS=Homo sapiens GN=RPL5 PE=1 SV=3 - [RL5_HUMAN]	34.3407	9.71533	yes	yes	9.09	8	2	2
Q9BVC5	Ashwin OS=Homo sapiens GN=C2orf49 PE=1 SV=1 - [ASHWN_HUMAN]	25.8426	9.74463	yes	no	9.05	3	1	1
Q9HCN8	Stromal cell-derived factor 2-like protein 1 OS=Homo sapiens GN=SDF2L1 PE=1 SV=2 - [SDF2L_HUMAN]	23.5837	7.03467	yes	no	9.05	1	1	1
P25705	ATP synthase subunit alpha, mitochondrial OS=Homo sapiens GN=ATP5A1 PE=1 SV=1 - [ATPA_HUMAN]	59.7136	9.12939	yes	yes	9.04	6	4	4
P13010	X-ray repair cross-complementing protein 5 OS=Homo sapiens GN=XRCC5 PE=1 SV=3 - [XRCC5_HUMAN]	82.6523	5.80811	yes	yes	9.02	1	6	6
Q8WW12	PEST proteolytic signal-containing nuclear protein OS=Homo sapiens GN=PCNP PE=1 SV=2 - [PCNP_HUMAN]	18.9134	7.48877	yes	no	8.99	1	1	1
Q96EH3	Mitochondrial assembly of ribosomal large subunit protein 1 OS=Homo sapiens GN=MALSU1 PE=1 SV=1 - [MASU1_HUMAN]	26.1531	5.49072	yes	yes	8.97	1	1	1
O00165	HCLS1-associated protein X-1 OS=Homo sapiens GN=HAX1 PE=1 SV=2 - [HAX1_HUMAN]	31.6011	4.91943	yes	no	8.96	1	1	1
P26196	Probable ATP-dependent RNA helicase DDX6 OS=Homo sapiens GN=DDX6 PE=1 SV=2 - [DDX6_HUMAN]	54.3823	8.66064	yes	yes	8.9	2	2	2
P62753	40S ribosomal protein S6 OS=Homo sapiens GN=RPS6 PE=1 SV=1 - [RS6_HUMAN]	28.663	10.8433	yes	yes	8.84	1	2	2
O75940	Survival of motor neuron-related-splicing factor 30 OS=Homo sapiens GN=SMNDC1 PE=1 SV=1 - [SPF30_HUMAN]	26.6945	7.23975	yes	yes	8.82	1	1	1
Q7Z7H5	Transmembrane emp24 domain-containing protein 4 OS=Homo sapiens GN=TMED4 PE=1 SV=1 - [TMED4_HUMAN]	25.9263	8.27979	no	no	8.81	1	1	2
Q92520	Protein FAM3C OS=Homo sapiens GN=FAM3C PE=1 SV=1 - [FAM3C_HUMAN]	24.6646	8.29443	yes	no	8.81	1	2	2
Q13283	Ras GTPase-activating protein-binding protein 1 OS=Homo sapiens GN=G3BP1 PE=1 SV=1 - [G3BP1_HUMAN]	52.1321	5.51611	yes	yes	8.8	1	2	2
P62851;Q56JX5	40S ribosomal protein S25 OS=Homo sapiens GN=RPS25 PE=1 SV=1 - [RS25_HUMAN]	13.7337	10.1108	no	no	8.8	4	1	1
Q9BQP7	Mitochondrial genome maintenance exonuclease 1 OS=Homo sapiens GN=MGME1 PE=1 SV=1 - [MGME1_HUMAN]	39.396	7.6792	yes	yes	8.72	1	2	2
Q71RG4	Transmembrane and ubiquitin-like domain-containing protein 2 OS=Homo sapiens GN=TMUB2 PE=2 SV=2 - [TMUB2_HUMAN]	33.7672	5.03369	yes	no	8.72	1	1	1
O95881	Thioredoxin domain-containing protein 12 OS=Homo sapiens GN=TXNDC12 PE=1 SV=1 - [TXD12_HUMAN]	19.1936	5.40186	yes	no	8.72	1	1	1
Q9UQE7	Structural maintenance of chromosomes protein 3 OS=Homo sapiens GN=SMC3 PE=1 SV=2 - [SMC3_HUMAN]	141.454	7.18115	yes	yes	8.71	3	8	8
P41091	Eukaryotic translation initiation factor 2 subunit 3 OS=Homo sapiens GN=EIF2S3 PE=1 SV=3 - [IF2G_HUMAN]	51.0772	8.39697	yes	yes	8.69	8	2	2
P00761	Trypsin OS=Sus scrofa PE=1 SV=1 - [TRYP_PIG]	24.3938	7.18115	no	no	8.66	1	1	1
P55084	Trifunctional enzyme subunit beta, mitochondrial OS=Homo sapiens GN=HADHB PE=1 SV=3 - [ECHB_HUMAN]	51.2615	9.40771	yes	yes	8.65	1	4	4
P83916	Chromobox protein homolog 1 OS=Homo sapiens GN=CBX1 PE=1 SV=1 - [CBX1_HUMAN]	21.4046	4.93213	yes	yes	8.65	1	1	1
P12763	Alpha-2-HS-glycoprotein OS=Bos taurus GN=AHSG PE=1 SV=2 - [FETUA_BOVIN]	38.3944	5.50342	no	no	8.64	1	2	2
O31475	Ferredoxin--NADP reductase 1 OS=Bacillus subtilis (strain 168) GN=ycgT PE=3 SV=1 - [FENR1_BACSU]	36.9439	5.99854	no	no	8.63	1	1	1
P43243	Matrin-3 OS=Homo sapiens GN=MATR3 PE=1 SV=2 - [MATR3_HUMAN]	94.5648	6.25244	yes	yes	8.62	1	6	6
Q54ME7	Transmembrane protein 33 homolog OS=Dictyostelium discoideum GN=tmem33 PE=3 SV=1 - [TMM33_DICDI]	33.4633	9.68604	no	no	8.62	1	1	1
Q16718	NADH dehydrogenase [ubiquinone] 1 alpha subcomplex subunit 5 OS=Homo sapiens GN=NDUFA5 PE=1 SV=3 - [NDUA5_HUMAN]	13.4502	5.98584	yes	yes	8.62	1	1	1
P07900	Heat shock protein HSP 90-alpha OS=Homo sapiens GN=HSP90AA1 PE=1 SV=5 - [HS90A_HUMAN]	84.6067	5.021	yes	yes	8.61	1	1	4
O15511	Actin-related protein 2/3 complex subunit 5 OS=Homo sapiens GN=ARPC5 PE=1 SV=3 - [ARPC5_HUMAN]	16.3103	5.66846	yes	yes	8.61	1	1	1
Q9H3Z4	DnaJ homolog subfamily C member 5 OS=Homo sapiens GN=DNAJC5 PE=1 SV=1 - [DNJC5_HUMAN]	22.1343	5.07178	yes	yes	8.59	1	1	1
Q96KK5	Histone H2A type 1-H OS=Homo sapiens GN=HIST1H2AH PE=1 SV=3 - [H2A1H_HUMAN]	13.8978	10.8872	yes	no	8.59	13	2	2
P62330	ADP-ribosylation factor 6 OS=Homo sapiens GN=ARF6 PE=1 SV=2 - [ARF6_HUMAN]	20.0694	8.95361	yes	yes	8.57	1	1	1
Q9Y3D6	Mitochondrial fission 1 protein OS=Homo sapiens GN=FIS1 PE=1 SV=2 - [FIS1_HUMAN]	16.927	8.79248	yes	yes	8.55	1	1	1
Q04941	Proteolipid protein 2 OS=Homo sapiens GN=PLP2 PE=1 SV=1 - [PLP2_HUMAN]	16.6797	7.23975	yes	no	8.55	1	1	1
Q06830	Peroxiredoxin-1 OS=Homo sapiens GN=PRDX1 PE=1 SV=1 - [PRDX1_HUMAN]	22.0963	8.1333	yes	yes	8.54	4	1	1
Q9BVK6	Transmembrane emp24 domain-containing protein 9 OS=Homo sapiens GN=TMED9 PE=1 SV=2 - [TMED9_HUMAN]	27.2602	8.01611	yes	no	8.51	4	2	2
P26641	Elongation factor 1-gamma OS=Homo sapiens GN=EEF1G PE=1 SV=3 - [EF1G_HUMAN]	50.0871	6.66846	yes	no	8.47	6	2	2
O75607	Nucleoplasmin-3 OS=Homo sapiens GN=NPM3 PE=1 SV=3 - [NPM3_HUMAN]	19.3314	4.62744	yes	no	8.43	1	1	1
P23528	Cofilin-1 OS=Homo sapiens GN=CFL1 PE=1 SV=3 - [COF1_HUMAN]	18.4907	8.08936	yes	yes	8.43	1	1	1
Q9Y3D9	28S ribosomal protein S23, mitochondrial OS=Homo sapiens GN=MRPS23 PE=1 SV=2 - [RT23_HUMAN]	21.7573	8.89502	yes	yes	8.42	1	1	1
P61771	Beta-2-microglobulin OS=Gorilla gorilla gorilla GN=B2M PE=3 SV=1 - [B2MG_GORGO]	13.7059	6.52197	no	no	8.4	1	1	1
P20700	Lamin-B1 OS=Homo sapiens GN=LMNB1 PE=1 SV=2 - [LMNB1_HUMAN]	66.3676	5.16064	yes	yes	8.36	2	4	4
Q9NQZ2	Something about silencing protein 10 OS=Homo sapiens GN=UTP3 PE=1 SV=1 - [SAS10_HUMAN]	54.5251	5.61768	yes	yes	8.35	1	2	2
O14602	Eukaryotic translation initiation factor 1A, Y-chromosomal OS=Homo sapiens GN=EIF1AY PE=1 SV=4 - [IF1AY_HUMAN]	16.4323	5.23682	yes	yes	8.33	2	1	1
O15143	Actin-related protein 2/3 complex subunit 1B OS=Homo sapiens GN=ARPC1B PE=1 SV=3 - [ARC1B_HUMAN]	40.9234	8.35303	yes	yes	8.33	1	2	2
P11166	Solute carrier family 2, facilitated glucose transporter member 1 OS=Homo sapiens GN=SLC2A1 PE=1 SV=2 - [GTR1_HUMAN]	54.0485	8.71924	yes	no	8.33	1	2	2
P21926	CD9 antigen OS=Homo sapiens GN=CD9 PE=1 SV=4 - [CD9_HUMAN]	25.399	7.15186	no	no	8.33	1	1	2
Q10589	Bone marrow stromal antigen 2 OS=Homo sapiens GN=BST2 PE=1 SV=1 - [BST2_HUMAN]	19.7563	5.60498	yes	yes	8.33	1	1	1
P62820	Ras-related protein Rab-1A OS=Homo sapiens GN=RAB1A PE=1 SV=3 - [RAB1A_HUMAN]	22.6634	6.21436	yes	yes	8.29	1	1	1
Q96ER9	Coiled-coil domain-containing protein 51 OS=Homo sapiens GN=CCDC51 PE=1 SV=2 - [CCD51_HUMAN]	45.7828	8.19189	yes	yes	8.27	1	2	2
Q6ZSU1	Putative inactive cytochrome P450 2G1 OS=Homo sapiens GN=CYP2G1P PE=5 SV=1 - [C2G1P_HUMAN]	16.6726	6.771	no	no	8.22	1	1	1
Q99460	26S proteasome non-ATPase regulatory subunit 1 OS=Homo sapiens GN=PSMD1 PE=1 SV=2 - [PSMD1_HUMAN]	105.769	5.38916	yes	yes	8.18	1	4	4
Q86VM9	Zinc finger CCCH domain-containing protein 18 OS=Homo sapiens GN=ZC3H18 PE=1 SV=2 - [ZCH18_HUMAN]	106.316	8.32373	yes	yes	8.18	1	5	5
A6NIZ1	Ras-related protein Rap-1b-like protein OS=Homo sapiens PE=2 SV=1 - [RP1BL_HUMAN]	20.9116	5.47803	yes	yes	8.15	5	1	1
P62834;P62833	Ras-related protein Rap-1A OS=Homo sapiens GN=RAP1A PE=1 SV=1 - [RAP1A_HUMAN]	20.9737	6.66846	no	no	8.15	2	1	1
P78406	mRNA export factor OS=Homo sapiens GN=RAE1 PE=1 SV=1 - [RAE1L_HUMAN]	40.9419	7.82568	yes	yes	8.15	1	2	2
P31930	Cytochrome b-c1 complex subunit 1, mitochondrial OS=Homo sapiens GN=UQCRC1 PE=1 SV=3 - [QCR1_HUMAN]	52.6124	6.3667	yes	yes	8.13	1	2	2
O43707	Alpha-actinin-4 OS=Homo sapiens GN=ACTN4 PE=1 SV=2 - [ACTN4_HUMAN]	104.788	5.43994	yes	yes	8.12	6	4	5
P35579	Myosin-9 OS=Homo sapiens GN=MYH9 PE=1 SV=4 - [MYH9_HUMAN]	226.392	5.60498	yes	yes	8.11	1	12	12
Q9UNZ2	NSFL1 cofactor p47 OS=Homo sapiens GN=NSFL1C PE=1 SV=2 - [NSF1C_HUMAN]	40.5483	5.09717	yes	yes	8.11	3	2	2
P17987	T-complex protein 1 subunit alpha OS=Homo sapiens GN=TCP1 PE=1 SV=1 - [TCPA_HUMAN]	60.3056	6.11279	yes	yes	8.09	7	3	3
P16615	Sarcoplasmic/endoplasmic reticulum calcium ATPase 2 OS=Homo sapiens GN=ATP2A2 PE=1 SV=1 - [AT2A2_HUMAN]	114.683	5.33838	yes	yes	8.06	1	6	6
P82673	28S ribosomal protein S35, mitochondrial OS=Homo sapiens GN=MRPS35 PE=1 SV=1 - [RT35_HUMAN]	36.8211	8.23584	yes	yes	8.05	1	2	2
Q9Y639	Neuroplastin OS=Homo sapiens GN=NPTN PE=1 SV=2 - [NPTN_HUMAN]	44.3595	7.98682	yes	yes	8.04	1	2	2
P49257	Protein ERGIC-53 OS=Homo sapiens GN=LMAN1 PE=1 SV=2 - [LMAN1_HUMAN]	57.513	6.771	yes	yes	8.04	1	2	2
P46779	60S ribosomal protein L28 OS=Homo sapiens GN=RPL28 PE=1 SV=3 - [RL28_HUMAN]	15.7377	12.0151	yes	yes	8.03	1	1	1
O75152	Zinc finger CCCH domain-containing protein 11A OS=Homo sapiens GN=ZC3H11A PE=1 SV=3 - [ZC11A_HUMAN]	89.076	8.36768	yes	no	8.02	1	3	3
Q14978	Nucleolar and coiled-body phosphoprotein 1 OS=Homo sapiens GN=NOLC1 PE=1 SV=2 - [NOLC1_HUMAN]	73.5596	9.46631	yes	yes	8.01	1	5	5
P25786	Proteasome subunit alpha type-1 OS=Homo sapiens GN=PSMA1 PE=1 SV=1 - [PSA1_HUMAN]	29.5369	6.60986	yes	yes	7.98	1	2	2
P01111	GTPase NRas OS=Homo sapiens GN=NRAS PE=1 SV=1 - [RASN_HUMAN]	21.2155	5.17334	yes	yes	7.94	2	1	1
Q9UQ35	Serine/arginine repetitive matrix protein 2 OS=Homo sapiens GN=SRRM2 PE=1 SV=2 - [SRRM2_HUMAN]	299.438	12.0591	yes	yes	7.92	1	18	18
O43447	Peptidyl-prolyl cis-trans isomerase H OS=Homo sapiens GN=PPIH PE=1 SV=1 - [PPIH_HUMAN]	19.1956	8.07471	no	no	7.91	1	1	1
Q92597	Protein NDRG1 OS=Homo sapiens GN=NDRG1 PE=1 SV=1 - [NDRG1_HUMAN]	42.8077	5.8208	yes	yes	7.87	1	2	2
P34932	Heat shock 70 kDa protein 4 OS=Homo sapiens GN=HSPA4 PE=1 SV=4 - [HSP74_HUMAN]	94.2712	5.18604	yes	yes	7.86	1	4	4
P49642	DNA primase small subunit OS=Homo sapiens GN=PRIM1 PE=1 SV=1 - [PRI1_HUMAN]	49.8704	8.20654	yes	yes	7.86	1	2	2
P62070	Ras-related protein R-Ras2 OS=Homo sapiens GN=RRAS2 PE=1 SV=1 - [RRAS2_HUMAN]	23.3847	6.01123	yes	yes	7.84	1	2	2
P61313	60S ribosomal protein L15 OS=Homo sapiens GN=RPL15 PE=1 SV=2 - [RL15_HUMAN]	24.1311	11.6196	yes	yes	7.84	1	1	1
Q9BQG0	Myb-binding protein 1A OS=Homo sapiens GN=MYBBP1A PE=1 SV=2 - [MBB1A_HUMAN]	148.762	9.27588	yes	yes	7.83	1	7	7
O75608	Acyl-protein thioesterase 1 OS=Homo sapiens GN=LYPLA1 PE=1 SV=1 - [LYPA1_HUMAN]	24.6535	6.771	yes	no	7.83	1	1	1
Q02818	Nucleobindin-1 OS=Homo sapiens GN=NUCB1 PE=1 SV=4 - [NUCB1_HUMAN]	53.8463	5.24951	yes	yes	7.81	1	2	2
Q96S66	Chloride channel CLIC-like protein 1 OS=Homo sapiens GN=CLCC1 PE=1 SV=1 - [CLCC1_HUMAN]	61.9831	5.5542	yes	yes	7.8	1	2	2
O00479	High mobility group nucleosome-binding domain-containing protein 4 OS=Homo sapiens GN=HMGN4 PE=1 SV=3 - [HMGN4_HUMAN]	9.53323	10.4771	yes	no	7.78	2	1	1
P11234	Ras-related protein Ral-B OS=Homo sapiens GN=RALB PE=1 SV=1 - [RALB_HUMAN]	23.3939	6.62451	yes	yes	7.77	1	1	1
P46781	40S ribosomal protein S9 OS=Homo sapiens GN=RPS9 PE=1 SV=3 - [RS9_HUMAN]	22.5776	10.6528	yes	yes	7.73	1	1	1
P35249	Replication factor C subunit 4 OS=Homo sapiens GN=RFC4 PE=1 SV=2 - [RFC4_HUMAN]	39.6569	8.01611	yes	no	7.71	1	1	1
Q9H0S4	Probable ATP-dependent RNA helicase DDX47 OS=Homo sapiens GN=DDX47 PE=1 SV=1 - [DDX47_HUMAN]	50.6147	9.1001	yes	no	7.69	1	2	2
O76075	DNA fragmentation factor subunit beta OS=Homo sapiens GN=DFFB PE=1 SV=1 - [DFFB_HUMAN]	39.0849	8.99756	yes	yes	7.69	1	1	1
P62266	40S ribosomal protein S23 OS=Homo sapiens GN=RPS23 PE=1 SV=3 - [RS23_HUMAN]	15.7977	10.4917	yes	yes	7.69	1	1	1
Q99653	Calcineurin B homologous protein 1 OS=Homo sapiens GN=CHP1 PE=1 SV=3 - [CHP1_HUMAN]	22.4423	5.09717	yes	no	7.69	1	1	1
Q9Y265	RuvB-like 1 OS=Homo sapiens GN=RUVBL1 PE=1 SV=1 - [RUVB1_HUMAN]	50.1963	6.41748	yes	yes	7.68	1	2	2
Q15717	ELAV-like protein 1 OS=Homo sapiens GN=ELAVL1 PE=1 SV=2 - [ELAV1_HUMAN]	36.0692	9.17334	yes	yes	7.67	2	1	1
P18124	60S ribosomal protein L7 OS=Homo sapiens GN=RPL7 PE=1 SV=1 - [RL7_HUMAN]	29.2072	10.6528	yes	yes	7.66	1	1	1
P60842	Eukaryotic initiation factor 4A-I OS=Homo sapiens GN=EIF4A1 PE=1 SV=1 - [IF4A1_HUMAN]	46.1246	5.47803	yes	yes	7.64	1	2	2
O60841	Eukaryotic translation initiation factor 5B OS=Homo sapiens GN=EIF5B PE=1 SV=4 - [IF2P_HUMAN]	138.742	5.49072	yes	yes	7.62	1	4	4
A6NL28	Putative tropomyosin alpha-3 chain-like protein OS=Homo sapiens PE=5 SV=2 - [TPM3L_HUMAN]	26.2529	4.51318	no	no	7.62	1	2	2
P18621;Q5XTY7	60S ribosomal protein L17 OS=Homo sapiens GN=RPL17 PE=1 SV=3 - [RL17_HUMAN]	21.3833	10.1694	no	no	7.61	3	1	1
Q13435	Splicing factor 3B subunit 2 OS=Homo sapiens GN=SF3B2 PE=1 SV=2 - [SF3B2_HUMAN]	100.165	5.66846	yes	yes	7.6	1	4	4
P35637	RNA-binding protein FUS OS=Homo sapiens GN=FUS PE=1 SV=1 - [FUS_HUMAN]	53.3938	9.36377	yes	yes	7.6	1	2	2
Q7Z2E3	Aprataxin OS=Homo sapiens GN=APTX PE=1 SV=2 - [APTX_HUMAN]	40.7141	9.17334	yes	yes	7.58	1	1	1
Q9UNL2	Translocon-associated protein subunit gamma OS=Homo sapiens GN=SSR3 PE=1 SV=1 - [SSRG_HUMAN]	21.0672	9.61279	yes	no	7.57	1	1	1
Q9UL25	Ras-related protein Rab-21 OS=Homo sapiens GN=RAB21 PE=1 SV=3 - [RAB21_HUMAN]	24.3323	7.94287	yes	no	7.56	5	1	1
P83881	60S ribosomal protein L36a OS=Homo sapiens GN=RPL36A PE=1 SV=2 - [RL36A_HUMAN]	12.4328	10.5796	yes	yes	7.55	2	1	1
P42704	Leucine-rich PPR motif-containing protein, mitochondrial OS=Homo sapiens GN=LRPPRC PE=1 SV=3 - [LPPRC_HUMAN]	157.805	6.12549	yes	yes	7.53	1	8	8
Q12931	Heat shock protein 75 kDa, mitochondrial OS=Homo sapiens GN=TRAP1 PE=1 SV=3 - [TRAP1_HUMAN]	80.0597	8.20654	yes	yes	7.53	1	3	3
O43493	Trans-Golgi network integral membrane protein 2 OS=Homo sapiens GN=TGOLN2 PE=1 SV=2 - [TGON2_HUMAN]	51.0824	5.73193	yes	yes	7.5	1	2	2
Q9H3N1	Thioredoxin-related transmembrane protein 1 OS=Homo sapiens GN=TMX1 PE=1 SV=1 - [TMX1_HUMAN]	31.7708	4.98291	yes	yes	7.5	1	1	1
Q99873	Protein arginine N-methyltransferase 1 OS=Homo sapiens GN=PRMT1 PE=1 SV=2 - [ANM1_HUMAN]	41.4885	5.42725	yes	yes	7.48	8	2	2
Q14980	Nuclear mitotic apparatus protein 1 OS=Homo sapiens GN=NUMA1 PE=1 SV=2 - [NUMA1_HUMAN]	238.115	5.78271	yes	yes	7.47	1	11	11
Q99808	Equilibrative nucleoside transporter 1 OS=Homo sapiens GN=SLC29A1 PE=1 SV=3 - [S29A1_HUMAN]	50.1864	8.29443	yes	no	7.46	1	3	3
Q15691	Microtubule-associated protein RP/EB family member 1 OS=Homo sapiens GN=MAPRE1 PE=1 SV=3 - [MARE1_HUMAN]	29.9802	5.13525	yes	yes	7.46	1	1	1
Q9UM00	Transmembrane and coiled-coil domain-containing protein 1 OS=Homo sapiens GN=TMCO1 PE=1 SV=1 - [TMCO1_HUMAN]	21.1612	9.74463	yes	no	7.45	1	1	1
Q15459	Splicing factor 3A subunit 1 OS=Homo sapiens GN=SF3A1 PE=1 SV=1 - [SF3A1_HUMAN]	88.8305	5.22412	yes	yes	7.44	1	3	3
Q13263	Transcription intermediary factor 1-beta OS=Homo sapiens GN=TRIM28 PE=1 SV=5 - [TIF1B_HUMAN]	88.4934	5.77002	yes	yes	7.43	1	4	4
P78347	General transcription factor II-I OS=Homo sapiens GN=GTF2I PE=1 SV=2 - [GTF2I_HUMAN]	112.346	6.39209	yes	yes	7.41	2	6	6
Q8IYL3	UPF0688 protein C1orf174 OS=Homo sapiens GN=C1orf174 PE=1 SV=2 - [CA174_HUMAN]	25.9607	6.90283	yes	no	7.41	1	1	1
Q15554	Telomeric repeat-binding factor 2 OS=Homo sapiens GN=TERF2 PE=1 SV=2 - [TERF2_HUMAN]	55.5166	9.17334	yes	no	7.4	1	2	2
Q92876	Kallikrein-6 OS=Homo sapiens GN=KLK6 PE=1 SV=1 - [KLK6_HUMAN]	26.8384	7.44482	yes	yes	7.38	1	1	1
Q96JP5	E3 ubiquitin-protein ligase ZFP91 OS=Homo sapiens GN=ZFP91 PE=1 SV=1 - [ZFP91_HUMAN]	63.4057	7.35693	yes	yes	7.37	1	2	2
Q9Y676	28S ribosomal protein S18b, mitochondrial OS=Homo sapiens GN=MRPS18B PE=1 SV=1 - [RT18B_HUMAN]	29.377	9.37842	yes	yes	7.36	1	1	1
Q9NUQ6	SPATS2-like protein OS=Homo sapiens GN=SPATS2L PE=1 SV=2 - [SPS2L_HUMAN]	61.6907	9.64209	yes	yes	7.35	1	2	2
Q86W42	THO complex subunit 6 homolog OS=Homo sapiens GN=THOC6 PE=1 SV=1 - [THOC6_HUMAN]	37.511	7.43018	yes	yes	7.33	1	1	1
P11233	Ras-related protein Ral-A OS=Homo sapiens GN=RALA PE=1 SV=1 - [RALA_HUMAN]	23.552	7.10791	yes	yes	7.28	2	1	1
P22695	Cytochrome b-c1 complex subunit 2, mitochondrial OS=Homo sapiens GN=UQCRC2 PE=1 SV=3 - [QCR2_HUMAN]	48.4129	8.63135	yes	yes	7.28	1	2	2
P37235	Hippocalcin-like protein 1 OS=Homo sapiens GN=HPCAL1 PE=1 SV=3 - [HPCL1_HUMAN]	22.299	5.35107	yes	yes	7.25	1	1	1
Q07666	KH domain-containing, RNA-binding, signal transduction-associated protein 1 OS=Homo sapiens GN=KHDRBS1 PE=1 SV=1 - [KHDR1_HUMAN]	48.1972	8.66064	yes	yes	7.22	1	3	3
P13646	Keratin, type I cytoskeletal 13 OS=Homo sapiens GN=KRT13 PE=1 SV=4 - [K1C13_HUMAN]	49.5574	4.95752	yes	yes	7.21	1	2	2
Q9BZK7	F-box-like/WD repeat-containing protein TBL1XR1 OS=Homo sapiens GN=TBL1XR1 PE=1 SV=1 - [TBL1R_HUMAN]	55.5601	5.5542	yes	yes	7.2	1	3	3
O15042	U2 snRNP-associated SURP motif-containing protein OS=Homo sapiens GN=U2SURP PE=1 SV=2 - [SR140_HUMAN]	118.219	8.47021	yes	yes	7.19	3	4	4
P30307	M-phase inducer phosphatase 3 OS=Homo sapiens GN=CDC25C PE=1 SV=2 - [MPIP3_HUMAN]	53.3305	6.78564	yes	yes	7.19	1	1	1
P26583	High mobility group protein B2 OS=Homo sapiens GN=HMGB2 PE=1 SV=2 - [HMGB2_HUMAN]	24.0187	7.81104	yes	yes	7.18	1	1	1
O96005	Cleft lip and palate transmembrane protein 1 OS=Homo sapiens GN=CLPTM1 PE=1 SV=1 - [CLPT1_HUMAN]	76.0485	6.30322	yes	yes	7.17	2	2	2
P55036	26S proteasome non-ATPase regulatory subunit 4 OS=Homo sapiens GN=PSMD4 PE=1 SV=1 - [PSMD4_HUMAN]	40.7112	4.79248	yes	yes	7.16	3	2	2
P09972	Fructose-bisphosphate aldolase C OS=Homo sapiens GN=ALDOC PE=1 SV=2 - [ALDOC_HUMAN]	39.4312	6.87354	yes	yes	7.14	1	1	1
P51991	Heterogeneous nuclear ribonucleoprotein A3 OS=Homo sapiens GN=HNRNPA3 PE=1 SV=2 - [ROA3_HUMAN]	39.5706	9.01221	yes	yes	7.14	1	2	2
Q14554	Protein disulfide-isomerase A5 OS=Homo sapiens GN=PDIA5 PE=1 SV=1 - [PDIA5_HUMAN]	59.5561	7.91357	yes	yes	7.13	2	2	2
O95816	BAG family molecular chaperone regulator 2 OS=Homo sapiens GN=BAG2 PE=1 SV=1 - [BAG2_HUMAN]	23.7572	6.69775	yes	yes	7.11	1	1	1
B2RPK0	Putative high mobility group protein B1-like 1 OS=Homo sapiens GN=HMGB1P1 PE=5 SV=1 - [HGB1A_HUMAN]	24.2228	6.21436	no	no	7.11	2	1	1
P61019	Ras-related protein Rab-2A OS=Homo sapiens GN=RAB2A PE=1 SV=1 - [RAB2A_HUMAN]	23.5308	6.53662	yes	yes	7.08	1	1	1
P20810	Calpastatin OS=Homo sapiens GN=CAST PE=1 SV=4 - [ICAL_HUMAN]	76.5263	5.07178	yes	yes	7.06	1	2	2
Q96JJ7	Protein disulfide-isomerase TMX3 OS=Homo sapiens GN=TMX3 PE=1 SV=2 - [TMX3_HUMAN]	51.8389	4.90674	yes	no	7.05	1	1	1
Q96QK1	Vacuolar protein sorting-associated protein 35 OS=Homo sapiens GN=VPS35 PE=1 SV=2 - [VPS35_HUMAN]	91.6489	5.49072	yes	yes	7.04	3	3	3
P49748	Very long-chain specific acyl-CoA dehydrogenase, mitochondrial OS=Homo sapiens GN=ACADVL PE=1 SV=1 - [ACADV_HUMAN]	70.3454	8.74854	yes	no	7.02	2	4	4
O14548	Cytochrome c oxidase subunit 7A-related protein, mitochondrial OS=Homo sapiens GN=COX7A2L PE=1 SV=2 - [COX7R_HUMAN]	12.6065	9.42236	yes	yes	7.02	1	1	1
Q9H307	Pinin OS=Homo sapiens GN=PNN PE=1 SV=4 - [PININ_HUMAN]	81.565	7.13721	yes	yes	6.97	4	4	4
O95674	Phosphatidate cytidylyltransferase 2 OS=Homo sapiens GN=CDS2 PE=1 SV=1 - [CDS2_HUMAN]	51.3841	7.09326	yes	no	6.97	1	1	1
Q9ULW0	Targeting protein for Xklp2 OS=Homo sapiens GN=TPX2 PE=1 SV=2 - [TPX2_HUMAN]	85.6	9.23193	yes	yes	6.96	1	4	4
P13674	Prolyl 4-hydroxylase subunit alpha-1 OS=Homo sapiens GN=P4HA1 PE=1 SV=2 - [P4HA1_HUMAN]	61.011	6.01123	yes	no	6.93	1	3	3
O60248	Protein SOX-15 OS=Homo sapiens GN=SOX15 PE=1 SV=1 - [SOX15_HUMAN]	25.2356	9.75928	yes	yes	6.87	1	1	1
P02786	Transferrin receptor protein 1 OS=Homo sapiens GN=TFRC PE=1 SV=2 - [TFR1_HUMAN]	84.8179	6.60986	yes	yes	6.84	1	4	4
Q9NXG2	THUMP domain-containing protein 1 OS=Homo sapiens GN=THUMPD1 PE=1 SV=2 - [THUM1_HUMAN]	39.2908	7.88428	yes	yes	6.8	1	1	1
Q14498	RNA-binding protein 39 OS=Homo sapiens GN=RBM39 PE=1 SV=2 - [RBM39_HUMAN]	59.3427	10.0962	yes	yes	6.79	3	3	3
Q86YP4	Transcriptional repressor p66-alpha OS=Homo sapiens GN=GATAD2A PE=1 SV=1 - [P66A_HUMAN]	68.0205	9.93506	yes	no	6.79	1	2	2
Q8WY22	BRI3-binding protein OS=Homo sapiens GN=BRI3BP PE=1 SV=1 - [BRI3B_HUMAN]	27.8178	9.43701	yes	no	6.77	1	1	1
P12270	Nucleoprotein TPR OS=Homo sapiens GN=TPR PE=1 SV=3 - [TPR_HUMAN]	267.131	5.021	yes	yes	6.77	1	10	10
O43819	Protein SCO2 homolog, mitochondrial OS=Homo sapiens GN=SCO2 PE=1 SV=3 - [SCO2_HUMAN]	29.7914	8.85107	yes	no	6.77	1	1	1
Q14839	Chromodomain-helicase-DNA-binding protein 4 OS=Homo sapiens GN=CHD4 PE=1 SV=2 - [CHD4_HUMAN]	217.867	5.85889	yes	yes	6.75	1	7	7
P26368	Splicing factor U2AF 65 kDa subunit OS=Homo sapiens GN=U2AF2 PE=1 SV=4 - [U2AF2_HUMAN]	53.4672	9.08545	yes	no	6.74	1	2	2
O94925	Glutaminase kidney isoform, mitochondrial OS=Homo sapiens GN=GLS PE=1 SV=1 - [GLSK_HUMAN]	73.4139	7.76709	yes	yes	6.73	1	3	3
Q9H7L9	Sin3 histone deacetylase corepressor complex component SDS3 OS=Homo sapiens GN=SUDS3 PE=1 SV=2 - [SDS3_HUMAN]	38.1124	5.65576	yes	yes	6.71	3	1	1
Q8IX12	Cell division cycle and apoptosis regulator protein 1 OS=Homo sapiens GN=CCAR1 PE=1 SV=2 - [CCAR1_HUMAN]	132.739	5.75732	yes	yes	6.7	1	6	6
Q15738	Sterol-4-alpha-carboxylate 3-dehydrogenase, decarboxylating OS=Homo sapiens GN=NSDHL PE=1 SV=2 - [NSDHL_HUMAN]	41.8736	8.06006	yes	yes	6.7	1	2	2
P49006	MARCKS-related protein OS=Homo sapiens GN=MARCKSL1 PE=1 SV=2 - [MRP_HUMAN]	19.5172	4.66553	yes	no	6.67	1	1	1
P38117	Electron transfer flavoprotein subunit beta OS=Homo sapiens GN=ETFB PE=1 SV=3 - [ETFB_HUMAN]	27.8262	8.104	yes	yes	6.67	1	1	1
P49756	RNA-binding protein 25 OS=Homo sapiens GN=RBM25 PE=1 SV=3 - [RBM25_HUMAN]	100.124	6.31592	yes	yes	6.64	1	3	3
Q8NDF8	PAP-associated domain-containing protein 5 OS=Homo sapiens GN=PAPD5 PE=1 SV=2 - [PAPD5_HUMAN]	63.2278	8.98291	yes	yes	6.64	1	1	1
Q9UHQ4	B-cell receptor-associated protein 29 OS=Homo sapiens GN=BCAP29 PE=1 SV=2 - [BAP29_HUMAN]	28.3022	9.53955	yes	yes	6.64	1	1	1
P53985	Monocarboxylate transporter 1 OS=Homo sapiens GN=SLC16A1 PE=1 SV=3 - [MOT1_HUMAN]	53.9089	8.66064	yes	yes	6.6	1	4	4
Q92879	CUGBP Elav-like family member 1 OS=Homo sapiens GN=CELF1 PE=1 SV=2 - [CELF1_HUMAN]	52.0299	8.45557	yes	no	6.58	4	2	2
Q9Y224	UPF0568 protein C14orf166 OS=Homo sapiens GN=C14orf166 PE=1 SV=1 - [CN166_HUMAN]	28.0507	6.65381	yes	yes	6.56	1	1	1
Q99798	Aconitate hydratase, mitochondrial OS=Homo sapiens GN=ACO2 PE=1 SV=2 - [ACON_HUMAN]	85.3719	7.60596	yes	yes	6.54	1	3	3
Q9BQE5	Apolipoprotein L2 OS=Homo sapiens GN=APOL2 PE=1 SV=1 - [APOL2_HUMAN]	37.0694	6.7417	yes	yes	6.53	1	2	2
P07437;Q2KJD0	Tubulin beta chain OS=Homo sapiens GN=TUBB PE=1 SV=2 - [TBB5_HUMAN]	49.639	4.89404	no	no	6.53	34	2	2
Q8N183	Mimitin, mitochondrial OS=Homo sapiens GN=NDUFAF2 PE=1 SV=1 - [MIMIT_HUMAN]	19.8441	8.96826	yes	yes	6.51	1	1	1
P13073	Cytochrome c oxidase subunit 4 isoform 1, mitochondrial OS=Homo sapiens GN=COX4I1 PE=1 SV=1 - [COX41_HUMAN]	19.564	9.51025	yes	yes	6.51	1	1	1
Q9NZ01	Very-long-chain enoyl-CoA reductase OS=Homo sapiens GN=TECR PE=1 SV=1 - [TECR_HUMAN]	36.0108	9.45166	yes	no	6.49	4	2	2
Q56VL3	OCIA domain-containing protein 2 OS=Homo sapiens GN=OCIAD2 PE=1 SV=1 - [OCAD2_HUMAN]	16.9426	9.02686	yes	no	6.49	2	1	1
Q9Y394	Dehydrogenase/reductase SDR family member 7 OS=Homo sapiens GN=DHRS7 PE=1 SV=1 - [DHRS7_HUMAN]	38.2741	8.32373	yes	yes	6.49	1	1	1
P23284	Peptidyl-prolyl cis-trans isomerase B OS=Homo sapiens GN=PPIB PE=1 SV=2 - [PPIB_HUMAN]	23.7275	9.40771	yes	no	6.48	1	1	1
Q9BYG3	MKI67 FHA domain-interacting nucleolar phosphoprotein OS=Homo sapiens GN=NIFK PE=1 SV=1 - [MK67I_HUMAN]	34.201	9.87646	yes	yes	6.48	1	1	1
P45880	Voltage-dependent anion-selective channel protein 2 OS=Homo sapiens GN=VDAC2 PE=1 SV=2 - [VDAC2_HUMAN]	31.5465	7.56201	yes	yes	6.46	1	1	1
Q16891	Mitochondrial inner membrane protein OS=Homo sapiens GN=IMMT PE=1 SV=1 - [IMMT_HUMAN]	83.6264	6.48096	yes	yes	6.46	1	3	3
P18827	Syndecan-1 OS=Homo sapiens GN=SDC1 PE=1 SV=3 - [SDC1_HUMAN]	32.4419	4.62744	yes	yes	6.45	1	1	1
Q13547	Histone deacetylase 1 OS=Homo sapiens GN=HDAC1 PE=1 SV=1 - [HDAC1_HUMAN]	55.0677	5.47803	yes	yes	6.43	7	1	2
Q9Y399	28S ribosomal protein S2, mitochondrial OS=Homo sapiens GN=MRPS2 PE=1 SV=1 - [RT02_HUMAN]	33.2281	9.26123	yes	no	6.42	1	1	1
P62750	60S ribosomal protein L23a OS=Homo sapiens GN=RPL23A PE=1 SV=1 - [RL23A_HUMAN]	17.6841	10.4478	yes	yes	6.41	1	1	1
P22307	Non-specific lipid-transfer protein OS=Homo sapiens GN=SCP2 PE=1 SV=2 - [NLTP_HUMAN]	58.9556	6.88818	yes	yes	6.4	1	3	3
Q96EY8	Cob(I)yrinic acid a,c-diamide adenosyltransferase, mitochondrial OS=Homo sapiens GN=MMAB PE=1 SV=1 - [MMAB_HUMAN]	27.371	8.60205	yes	yes	6.4	2	1	1
O96000	NADH dehydrogenase [ubiquinone] 1 beta subcomplex subunit 10 OS=Homo sapiens GN=NDUFB10 PE=1 SV=3 - [NDUBA_HUMAN]	20.7632	8.48486	yes	yes	6.4	1	1	1
P82932	28S ribosomal protein S6, mitochondrial OS=Homo sapiens GN=MRPS6 PE=1 SV=3 - [RT06_HUMAN]	14.2176	9.26123	yes	yes	6.4	1	1	1
O96008	Mitochondrial import receptor subunit TOM40 homolog OS=Homo sapiens GN=TOMM40 PE=1 SV=1 - [TOM40_HUMAN]	37.8691	7.25439	yes	yes	6.37	2	2	2
Q92769	Histone deacetylase 2 OS=Homo sapiens GN=HDAC2 PE=1 SV=2 - [HDAC2_HUMAN]	55.3288	5.90967	yes	yes	6.35	3	1	2
Q99729	Heterogeneous nuclear ribonucleoprotein A/B OS=Homo sapiens GN=HNRNPAB PE=1 SV=2 - [ROAA_HUMAN]	36.2024	8.20654	yes	yes	6.33	1	2	2
Q08379	Golgin subfamily A member 2 OS=Homo sapiens GN=GOLGA2 PE=1 SV=3 - [GOGA2_HUMAN]	113.017	5.021	yes	yes	6.29	1	4	4
Q9UKD2	mRNA turnover protein 4 homolog OS=Homo sapiens GN=MRTO4 PE=1 SV=2 - [MRT4_HUMAN]	27.5429	8.29443	yes	yes	6.28	1	1	1
P52597	Heterogeneous nuclear ribonucleoprotein F OS=Homo sapiens GN=HNRNPF PE=1 SV=3 - [HNRPF_HUMAN]	45.6429	5.57959	yes	yes	6.27	3	1	2
Q9P2W9	Syntaxin-18 OS=Homo sapiens GN=STX18 PE=1 SV=1 - [STX18_HUMAN]	38.6496	5.49072	yes	yes	6.27	1	1	1
P31948	Stress-induced-phosphoprotein 1 OS=Homo sapiens GN=STIP1 PE=1 SV=1 - [STIP1_HUMAN]	62.5994	6.80029	yes	yes	6.26	1	3	3
Q9BQ95	Evolutionarily conserved signaling intermediate in Toll pathway, mitochondrial OS=Homo sapiens GN=ECSIT PE=1 SV=1 - [ECSIT_HUMAN]	49.1169	6.29053	yes	yes	6.26	1	1	1
P48729	Casein kinase I isoform alpha OS=Homo sapiens GN=CSNK1A1 PE=1 SV=2 - [KC1A_HUMAN]	38.8899	9.56885	yes	yes	6.23	1	1	1
Q96I25	Splicing factor 45 OS=Homo sapiens GN=RBM17 PE=1 SV=1 - [SPF45_HUMAN]	44.9339	5.97314	yes	yes	6.23	2	2	2
P50454	Serpin H1 OS=Homo sapiens GN=SERPINH1 PE=1 SV=2 - [SERPH_HUMAN]	46.4112	8.68994	yes	yes	6.22	5	2	2
P61586	Transforming protein RhoA OS=Homo sapiens GN=RHOA PE=1 SV=1 - [RHOA_HUMAN]	21.7541	6.1001	yes	yes	6.22	1	1	1
P61254	60S ribosomal protein L26 OS=Homo sapiens GN=RPL26 PE=1 SV=1 - [RL26_HUMAN]	17.2475	10.5503	yes	yes	6.21	2	1	1
Q99567	Nuclear pore complex protein Nup88 OS=Homo sapiens GN=NUP88 PE=1 SV=2 - [NUP88_HUMAN]	83.4888	5.69385	yes	yes	6.21	1	2	2
Q4G0J3	La-related protein 7 OS=Homo sapiens GN=LARP7 PE=1 SV=1 - [LARP7_HUMAN]	66.8574	9.5542	yes	yes	6.19	1	2	2
P36543	V-type proton ATPase subunit E 1 OS=Homo sapiens GN=ATP6V1E1 PE=1 SV=1 - [VATE1_HUMAN]	26.1288	8.00146	yes	yes	6.19	1	1	1
Q14676	Mediator of DNA damage checkpoint protein 1 OS=Homo sapiens GN=MDC1 PE=1 SV=3 - [MDC1_HUMAN]	226.529	5.46533	yes	yes	6.18	2	6	6
O60493	Sorting nexin-3 OS=Homo sapiens GN=SNX3 PE=1 SV=3 - [SNX3_HUMAN]	18.7508	8.66064	yes	yes	6.17	1	1	1
Q86Y82	Syntaxin-12 OS=Homo sapiens GN=STX12 PE=1 SV=1 - [STX12_HUMAN]	31.6223	5.59229	yes	no	6.16	1	1	1
Q6UXS9	Inactive caspase-12 OS=Homo sapiens GN=CASP12 PE=2 SV=2 - [CASPC_HUMAN]	38.8403	6.02393	yes	yes	6.16	1	1	1
Q14165	Malectin OS=Homo sapiens GN=MLEC PE=1 SV=1 - [MLEC_HUMAN]	32.2136	5.41455	yes	yes	6.16	1	1	1
Q8NC51	Plasminogen activator inhibitor 1 RNA-binding protein OS=Homo sapiens GN=SERBP1 PE=1 SV=2 - [PAIRB_HUMAN]	44.9385	8.646	yes	yes	6.13	1	2	2
P50991	T-complex protein 1 subunit delta OS=Homo sapiens GN=CCT4 PE=1 SV=4 - [TCPD_HUMAN]	57.8878	7.82568	yes	yes	6.12	5	2	2
Q8BFZ3	Beta-actin-like protein 2 OS=Mus musculus GN=Actbl2 PE=1 SV=1 - [ACTBL_MOUSE]	41.977	5.49072	no	no	6.12	1	1	2
Q9H0D6	5'-3' exoribonuclease 2 OS=Homo sapiens GN=XRN2 PE=1 SV=1 - [XRN2_HUMAN]	108.513	7.47412	yes	yes	6.11	2	5	5
Q99832	T-complex protein 1 subunit eta OS=Homo sapiens GN=CCT7 PE=1 SV=2 - [TCPH_HUMAN]	59.3289	7.6499	yes	yes	6.08	1	2	2
Q15417	Calponin-3 OS=Homo sapiens GN=CNN3 PE=1 SV=1 - [CNN3_HUMAN]	36.3908	6.04932	yes	yes	6.08	1	1	1
Q9BU76	Multiple myeloma tumor-associated protein 2 OS=Homo sapiens GN=MMTAG2 PE=1 SV=1 - [MMTA2_HUMAN]	29.3939	10.0229	yes	no	6.08	1	1	1
O95218	Zinc finger Ran-binding domain-containing protein 2 OS=Homo sapiens GN=ZRANB2 PE=1 SV=2 - [ZRAB2_HUMAN]	37.382	10.0083	yes	yes	6.06	1	1	1
P14314	Glucosidase 2 subunit beta OS=Homo sapiens GN=PRKCSH PE=1 SV=2 - [GLU2B_HUMAN]	59.3878	4.41162	yes	yes	6.06	1	3	3
Q9BSH4	Translational activator of cytochrome c oxidase 1 OS=Homo sapiens GN=TACO1 PE=1 SV=1 - [TACO1_HUMAN]	32.4567	8.1333	yes	no	6.06	1	1	1
P05783	Keratin, type I cytoskeletal 18 OS=Homo sapiens GN=KRT18 PE=1 SV=2 - [K1C18_HUMAN]	48.0285	5.45264	yes	yes	6.05	1	1	1
Q96HY6	DDRGK domain-containing protein 1 OS=Homo sapiens GN=DDRGK1 PE=1 SV=2 - [DDRGK_HUMAN]	35.5895	5.12256	yes	yes	6.05	1	1	1
Q63610	Tropomyosin alpha-3 chain OS=Rattus norvegicus GN=Tpm3 PE=1 SV=2 - [TPM3_RAT]	28.9887	4.77979	no	no	6.05	1	1	1
P05141	ADP/ATP translocase 2 OS=Homo sapiens GN=SLC25A5 PE=1 SV=7 - [ADT2_HUMAN]	32.8312	9.68604	yes	yes	6.04	15	2	2
P46087	Putative ribosomal RNA methyltransferase NOP2 OS=Homo sapiens GN=NOP2 PE=1 SV=2 - [NOP2_HUMAN]	89.2471	9.23193	yes	yes	6.03	1	5	5
P62826	GTP-binding nuclear protein Ran OS=Homo sapiens GN=RAN PE=1 SV=3 - [RAN_HUMAN]	24.4076	7.48877	yes	yes	6.02	1	1	1
P61026	Ras-related protein Rab-10 OS=Homo sapiens GN=RAB10 PE=1 SV=1 - [RAB10_HUMAN]	22.5266	8.38232	yes	yes	6	4	1	1
P18887	DNA repair protein XRCC1 OS=Homo sapiens GN=XRCC1 PE=1 SV=2 - [XRCC1_HUMAN]	69.4339	6.39209	yes	yes	6	1	2	2
P49190	Parathyroid hormone 2 receptor OS=Homo sapiens GN=PTH2R PE=1 SV=1 - [PTH2R_HUMAN]	62.1952	7.07861	yes	no	6	1	1	1
O60716	Catenin delta-1 OS=Homo sapiens GN=CTNND1 PE=1 SV=1 - [CTND1_HUMAN]	108.103	6.22705	yes	yes	5.99	1	5	5
Q05519	Serine/arginine-rich splicing factor 11 OS=Homo sapiens GN=SRSF11 PE=1 SV=1 - [SRS11_HUMAN]	53.5102	10.521	yes	yes	5.99	1	2	2
Q8NBJ4	Golgi membrane protein 1 OS=Homo sapiens GN=GOLM1 PE=1 SV=1 - [GOLM1_HUMAN]	45.3058	4.97021	yes	no	5.99	1	2	2
P61158	Actin-related protein 3 OS=Homo sapiens GN=ACTR3 PE=1 SV=3 - [ARP3_HUMAN]	47.341	5.88428	yes	yes	5.98	2	2	2
P78346	Ribonuclease P protein subunit p30 OS=Homo sapiens GN=RPP30 PE=1 SV=1 - [RPP30_HUMAN]	29.3027	8.90967	yes	yes	5.97	1	1	1
Q7L0Y3	Mitochondrial ribonuclease P protein 1 OS=Homo sapiens GN=TRMT10C PE=1 SV=2 - [MRRP1_HUMAN]	47.3166	9.36377	yes	yes	5.96	1	1	1
Q9NQ29	Putative RNA-binding protein Luc7-like 1 OS=Homo sapiens GN=LUC7L PE=1 SV=1 - [LUC7L_HUMAN]	43.7013	9.92041	yes	no	5.93	2	2	2
O60763	General vesicular transport factor p115 OS=Homo sapiens GN=USO1 PE=1 SV=2 - [USO1_HUMAN]	107.828	4.90674	yes	yes	5.93	2	3	3
Q14444	Caprin-1 OS=Homo sapiens GN=CAPRIN1 PE=1 SV=2 - [CAPR1_HUMAN]	78.318	5.24951	yes	yes	5.92	1	1	1
O15269	Serine palmitoyltransferase 1 OS=Homo sapiens GN=SPTLC1 PE=1 SV=1 - [SPTC1_HUMAN]	52.7105	6.01123	yes	yes	5.92	1	2	2
P09622	Dihydrolipoyl dehydrogenase, mitochondrial OS=Homo sapiens GN=DLD PE=1 SV=2 - [DLDH_HUMAN]	54.143	7.85498	yes	yes	5.89	7	2	2
P62873;P62871	Guanine nucleotide-binding protein G(I)/G(S)/G(T) subunit beta-1 OS=Homo sapiens GN=GNB1 PE=1 SV=3 - [GBB1_HUMAN]	37.353	5.99854	no	no	5.88	2	2	2
P62879	Guanine nucleotide-binding protein G(I)/G(S)/G(T) subunit beta-2 OS=Homo sapiens GN=GNB2 PE=1 SV=3 - [GBB2_HUMAN]	37.3071	5.99854	yes	yes	5.88	1	1	1
P27144	Adenylate kinase 4, mitochondrial OS=Homo sapiens GN=AK4 PE=1 SV=1 - [KAD4_HUMAN]	25.2522	8.39697	yes	yes	5.83	3	1	1
Q13148	TAR DNA-binding protein 43 OS=Homo sapiens GN=TARDBP PE=1 SV=1 - [TADBP_HUMAN]	44.7113	6.18896	yes	yes	5.8	4	2	2
Q92552	28S ribosomal protein S27, mitochondrial OS=Homo sapiens GN=MRPS27 PE=1 SV=3 - [RT27_HUMAN]	47.5814	6.17627	yes	yes	5.8	1	1	1
P31943	Heterogeneous nuclear ribonucleoprotein H OS=Homo sapiens GN=HNRNPH1 PE=1 SV=4 - [HNRH1_HUMAN]	49.1984	6.30322	yes	yes	5.79	7	1	2
Q96BK5	PIN2/TERF1-interacting telomerase inhibitor 1 OS=Homo sapiens GN=PINX1 PE=1 SV=2 - [PINX1_HUMAN]	37.012	9.59814	yes	yes	5.79	1	1	1
O00151	PDZ and LIM domain protein 1 OS=Homo sapiens GN=PDLIM1 PE=1 SV=4 - [PDLI1_HUMAN]	36.049	7.02002	yes	yes	5.78	1	1	1
Q12904	Aminoacyl tRNA synthase complex-interacting multifunctional protein 1 OS=Homo sapiens GN=AIMP1 PE=1 SV=2 - [AIMP1_HUMAN]	34.3311	8.42627	yes	yes	5.77	1	1	1
Q2KJ93	Cell division control protein 42 homolog OS=Bos taurus GN=CDC42 PE=1 SV=1 - [CDC42_BOVIN]	21.245	6.55127	no	no	5.76	3	1	1
P05160	Coagulation factor XIII B chain OS=Homo sapiens GN=F13B PE=1 SV=3 - [F13B_HUMAN]	75.4612	6.39209	yes	yes	5.75	1	1	1
P17077	60S ribosomal protein L9 OS=Rattus norvegicus GN=Rpl9 PE=1 SV=1 - [RL9_RAT]	21.8798	9.94971	no	no	5.73	7	1	1
P83731	60S ribosomal protein L24 OS=Homo sapiens GN=RPL24 PE=1 SV=1 - [RL24_HUMAN]	17.7679	11.2534	yes	no	5.73	1	1	1
P21912	Succinate dehydrogenase [ubiquinone] iron-sulfur subunit, mitochondrial OS=Homo sapiens GN=SDHB PE=1 SV=3 - [DHSB_HUMAN]	31.6088	8.76318	yes	yes	5.71	1	1	1
P52799	Ephrin-B2 OS=Homo sapiens GN=EFNB2 PE=1 SV=1 - [EFNB2_HUMAN]	36.8998	8.85107	yes	yes	5.71	1	1	1
P13861	cAMP-dependent protein kinase type II-alpha regulatory subunit OS=Homo sapiens GN=PRKAR2A PE=1 SV=2 - [KAP2_HUMAN]	45.49	5.07178	yes	yes	5.69	1	1	1
P31946	14-3-3 protein beta/alpha OS=Homo sapiens GN=YWHAB PE=1 SV=3 - [1433B_HUMAN]	28.0648	4.83057	yes	yes	5.69	6	1	1
O15479	Melanoma-associated antigen B2 OS=Homo sapiens GN=MAGEB2 PE=1 SV=3 - [MAGB2_HUMAN]	35.2551	8.76318	yes	yes	5.64	1	1	1
P32322	Pyrroline-5-carboxylate reductase 1, mitochondrial OS=Homo sapiens GN=PYCR1 PE=1 SV=2 - [P5CR1_HUMAN]	33.3396	7.60596	yes	no	5.64	1	1	1
Q96C36	Pyrroline-5-carboxylate reductase 2 OS=Homo sapiens GN=PYCR2 PE=1 SV=1 - [P5CR2_HUMAN]	33.6157	7.76709	yes	yes	5.63	3	1	1
P09493	Tropomyosin alpha-1 chain OS=Homo sapiens GN=TPM1 PE=1 SV=2 - [TPM1_HUMAN]	32.6887	4.7417	yes	yes	5.63	1	1	1
Q9Y230	RuvB-like 2 OS=Homo sapiens GN=RUVBL2 PE=1 SV=3 - [RUVB2_HUMAN]	51.1246	5.64307	yes	yes	5.62	1	2	2
P11387	DNA topoisomerase 1 OS=Homo sapiens GN=TOP1 PE=1 SV=2 - [TOP1_HUMAN]	90.6689	9.30518	yes	yes	5.62	1	3	3
Q92841	Probable ATP-dependent RNA helicase DDX17 OS=Homo sapiens GN=DDX17 PE=1 SV=2 - [DDX17_HUMAN]	80.222	8.26514	yes	yes	5.62	1	3	3
Q8N1F7	Nuclear pore complex protein Nup93 OS=Homo sapiens GN=NUP93 PE=1 SV=2 - [NUP93_HUMAN]	93.4296	5.71924	yes	yes	5.62	7	3	3
Q9C086	INO80 complex subunit B OS=Homo sapiens GN=INO80B PE=1 SV=2 - [IN80B_HUMAN]	38.613	9.61279	yes	yes	5.62	1	1	1
P53701	Cytochrome c-type heme lyase OS=Homo sapiens GN=HCCS PE=1 SV=1 - [CCHL_HUMAN]	30.5818	6.68311	yes	yes	5.6	1	1	1
P36952	Serpin B5 OS=Homo sapiens GN=SERPINB5 PE=1 SV=2 - [SPB5_HUMAN]	42.0734	6.04932	yes	yes	5.6	1	1	1
Q8NEF9	Serum response factor-binding protein 1 OS=Homo sapiens GN=SRFBP1 PE=1 SV=1 - [SRFB1_HUMAN]	48.6044	9.5835	yes	no	5.59	1	1	1
P04264	Keratin, type II cytoskeletal 1 OS=Homo sapiens GN=KRT1 PE=1 SV=6 - [K2C1_HUMAN]	65.999	8.11865	yes	yes	5.59	6	2	3
Q13151	Heterogeneous nuclear ribonucleoprotein A0 OS=Homo sapiens GN=HNRNPA0 PE=1 SV=1 - [ROA0_HUMAN]	30.8218	9.29053	yes	yes	5.57	1	1	1
Q5RAN6	Nucleoporin SEH1 OS=Pongo abelii GN=SEH1L PE=2 SV=1 - [SEH1_PONAB]	39.6454	8.08936	no	no	5.56	2	1	1
Q9NZ63	Uncharacterized protein C9orf78 OS=Homo sapiens GN=C9orf78 PE=1 SV=1 - [CI078_HUMAN]	33.6671	6.7417	yes	yes	5.54	1	1	1
Q9BZZ5	Apoptosis inhibitor 5 OS=Homo sapiens GN=API5 PE=1 SV=3 - [API5_HUMAN]	58.9679	7.34229	yes	yes	5.53	3	2	2
Q8NFH5	Nucleoporin NUP53 OS=Homo sapiens GN=NUP35 PE=1 SV=1 - [NUP53_HUMAN]	34.7515	9.08545	yes	yes	5.52	1	1	1
P01889	HLA class I histocompatibility antigen, B-7 alpha chain OS=Homo sapiens GN=HLA-B PE=1 SV=3 - [1B07_HUMAN]	40.435	5.84619	no	no	5.52	34	1	1
Q13136	Liprin-alpha-1 OS=Homo sapiens GN=PPFIA1 PE=1 SV=1 - [LIPA1_HUMAN]	135.695	6.29053	yes	yes	5.49	1	3	3
P25788	Proteasome subunit alpha type-3 OS=Homo sapiens GN=PSMA3 PE=1 SV=2 - [PSA3_HUMAN]	28.4151	5.32568	yes	yes	5.49	1	1	1
Q9GZR7	ATP-dependent RNA helicase DDX24 OS=Homo sapiens GN=DDX24 PE=1 SV=1 - [DDX24_HUMAN]	96.2715	9.05615	yes	yes	5.47	1	3	3
Q13948	Protein CASP OS=Homo sapiens GN=CUX1 PE=1 SV=2 - [CASP_HUMAN]	77.408	5.43994	no	no	5.46	3	3	3
P15311	Ezrin OS=Homo sapiens GN=EZR PE=1 SV=4 - [EZRI_HUMAN]	69.3697	6.26514	yes	yes	5.46	2	3	3
O60832	H/ACA ribonucleoprotein complex subunit 4 OS=Homo sapiens GN=DKC1 PE=1 SV=3 - [DKC1_HUMAN]	57.6378	9.42236	yes	yes	5.45	1	3	3
Q9UMX0	Ubiquilin-1 OS=Homo sapiens GN=UBQLN1 PE=1 SV=2 - [UBQL1_HUMAN]	62.4794	5.10986	yes	yes	5.43	5	2	2
Q9Y5Q9	General transcription factor 3C polypeptide 3 OS=Homo sapiens GN=GTF3C3 PE=1 SV=1 - [TF3C3_HUMAN]	101.208	5.07178	yes	yes	5.42	1	3	3
Q01081	Splicing factor U2AF 35 kDa subunit OS=Homo sapiens GN=U2AF1 PE=1 SV=3 - [U2AF1_HUMAN]	27.8545	8.80713	yes	yes	5.42	1	1	1
P11388	DNA topoisomerase 2-alpha OS=Homo sapiens GN=TOP2A PE=1 SV=3 - [TOP2A_HUMAN]	174.276	8.71924	yes	yes	5.42	1	6	6
Q9UHD1	Cysteine and histidine-rich domain-containing protein 1 OS=Homo sapiens GN=CHORDC1 PE=1 SV=2 - [CHRD1_HUMAN]	37.4656	7.86963	yes	yes	5.42	1	1	1
P05556	Integrin beta-1 OS=Homo sapiens GN=ITGB1 PE=1 SV=2 - [ITB1_HUMAN]	88.357	5.38916	yes	yes	5.39	2	3	3
Q9BUJ2	Heterogeneous nuclear ribonucleoprotein U-like protein 1 OS=Homo sapiens GN=HNRNPUL1 PE=1 SV=2 - [HNRL1_HUMAN]	95.6793	6.91748	yes	yes	5.37	1	4	4
P24941	Cyclin-dependent kinase 2 OS=Homo sapiens GN=CDK2 PE=1 SV=2 - [CDK2_HUMAN]	33.908	8.67529	yes	yes	5.37	1	1	1
Q9NP72	Ras-related protein Rab-18 OS=Homo sapiens GN=RAB18 PE=1 SV=1 - [RAB18_HUMAN]	22.9626	5.23682	yes	yes	5.34	1	1	1
Q15365	Poly(rC)-binding protein 1 OS=Homo sapiens GN=PCBP1 PE=1 SV=2 - [PCBP1_HUMAN]	37.4739	7.09326	yes	yes	5.34	3	2	2
Q8NBS9	Thioredoxin domain-containing protein 5 OS=Homo sapiens GN=TXNDC5 PE=1 SV=2 - [TXND5_HUMAN]	47.5987	5.97314	yes	yes	5.32	1	2	2
P35237	Serpin B6 OS=Homo sapiens GN=SERPINB6 PE=1 SV=3 - [SPB6_HUMAN]	42.5941	5.2749	yes	yes	5.32	2	1	1
Q9NTJ3	Structural maintenance of chromosomes protein 4 OS=Homo sapiens GN=SMC4 PE=1 SV=2 - [SMC4_HUMAN]	147.091	6.78564	yes	yes	5.28	1	4	4
P00558	Phosphoglycerate kinase 1 OS=Homo sapiens GN=PGK1 PE=1 SV=3 - [PGK1_HUMAN]	44.5861	8.104	yes	yes	5.28	8	2	2
Q7Z5L9	Interferon regulatory factor 2-binding protein 2 OS=Homo sapiens GN=IRF2BP2 PE=1 SV=2 - [I2BP2_HUMAN]	60.9867	8.68994	yes	no	5.28	1	2	2
P16144	Integrin beta-4 OS=Homo sapiens GN=ITGB4 PE=1 SV=5 - [ITB4_HUMAN]	202.039	6.0874	yes	yes	5.27	3	8	8
Q6NUB2	Protein CWC15 homolog A OS=Xenopus laevis GN=cwc15-a PE=2 SV=1 - [CW15A_XENLA]	26.3223	6.13818	no	no	5.26	5	1	1
Q14566	DNA replication licensing factor MCM6 OS=Homo sapiens GN=MCM6 PE=1 SV=1 - [MCM6_HUMAN]	92.8312	5.41455	yes	yes	5.24	1	3	3
Q07955	Serine/arginine-rich splicing factor 1 OS=Homo sapiens GN=SRSF1 PE=1 SV=2 - [SRSF1_HUMAN]	27.7278	10.3599	yes	yes	5.24	1	1	1
P14923	Junction plakoglobin OS=Homo sapiens GN=JUP PE=1 SV=3 - [PLAK_HUMAN]	81.6927	6.13818	yes	yes	5.23	1	2	2
Q15125	3-beta-hydroxysteroid-Delta(8),Delta(7)-isomerase OS=Homo sapiens GN=EBP PE=1 SV=3 - [EBP_HUMAN]	26.3358	7.89893	yes	yes	5.22	1	1	1
Q92903	Phosphatidate cytidylyltransferase 1 OS=Homo sapiens GN=CDS1 PE=2 SV=2 - [CDS1_HUMAN]	53.2695	8.08936	yes	no	5.21	1	1	1
Q9NVI7	ATPase family AAA domain-containing protein 3A OS=Homo sapiens GN=ATAD3A PE=1 SV=2 - [ATD3A_HUMAN]	71.3247	8.98291	yes	yes	5.21	2	2	2
P26373	60S ribosomal protein L13 OS=Homo sapiens GN=RPL13 PE=1 SV=4 - [RL13_HUMAN]	24.2465	11.6489	yes	no	5.21	1	1	1
P06744	Glucose-6-phosphate isomerase OS=Homo sapiens GN=GPI PE=1 SV=4 - [G6PI_HUMAN]	63.1072	8.32373	yes	yes	5.2	1	2	2
P98172	Ephrin-B1 OS=Homo sapiens GN=EFNB1 PE=1 SV=1 - [EFNB1_HUMAN]	37.9825	8.93896	yes	yes	5.2	1	1	1
Q96FV9	THO complex subunit 1 OS=Homo sapiens GN=THOC1 PE=1 SV=1 - [THOC1_HUMAN]	75.6185	4.98291	yes	yes	5.18	1	2	2
O75909	Cyclin-K OS=Homo sapiens GN=CCNK PE=1 SV=2 - [CCNK_HUMAN]	64.1987	8.41162	yes	no	5.17	1	2	2
Q9Y2S7	Polymerase delta-interacting protein 2 OS=Homo sapiens GN=POLDIP2 PE=1 SV=1 - [PDIP2_HUMAN]	42.0072	8.63135	yes	yes	5.16	1	1	1
Q8NBJ5	Procollagen galactosyltransferase 1 OS=Homo sapiens GN=COLGALT1 PE=1 SV=1 - [GT251_HUMAN]	71.5905	7.31299	yes	yes	5.14	1	2	2
Q8NAV1	Pre-mRNA-splicing factor 38A OS=Homo sapiens GN=PRPF38A PE=1 SV=1 - [PR38A_HUMAN]	37.4534	9.96436	yes	yes	5.13	1	1	1
P00338	L-lactate dehydrogenase A chain OS=Homo sapiens GN=LDHA PE=1 SV=2 - [LDHA_HUMAN]	36.6654	8.26514	yes	yes	5.12	1	1	1
P20042	Eukaryotic translation initiation factor 2 subunit 2 OS=Homo sapiens GN=EIF2S2 PE=1 SV=2 - [IF2B_HUMAN]	38.3644	5.79541	yes	yes	5.11	1	1	1
P07954	Fumarate hydratase, mitochondrial OS=Homo sapiens GN=FH PE=1 SV=3 - [FUMH_HUMAN]	54.6022	8.76318	yes	yes	5.1	2	3	3
Q08J23	tRNA (cytosine(34)-C(5))-methyltransferase OS=Homo sapiens GN=NSUN2 PE=1 SV=2 - [NSUN2_HUMAN]	86.4158	6.771	yes	yes	5.08	1	2	2
P08865	40S ribosomal protein SA OS=Homo sapiens GN=RPSA PE=1 SV=4 - [RSSA_HUMAN]	32.8334	4.86865	yes	yes	5.08	1	1	1
P47756	F-actin-capping protein subunit beta OS=Homo sapiens GN=CAPZB PE=1 SV=4 - [CAPZB_HUMAN]	31.3308	5.59229	yes	yes	5.05	1	1	1
P08240	Signal recognition particle receptor subunit alpha OS=Homo sapiens GN=SRPR PE=1 SV=2 - [SRPR_HUMAN]	69.7672	8.95361	yes	yes	5.02	4	3	3
O75821	Eukaryotic translation initiation factor 3 subunit G OS=Homo sapiens GN=EIF3G PE=1 SV=2 - [EIF3G_HUMAN]	35.5889	6.12549	yes	yes	5	2	1	1
Q96IZ0	PRKC apoptosis WT1 regulator protein OS=Homo sapiens GN=PAWR PE=1 SV=1 - [PAWR_HUMAN]	36.5454	5.41455	yes	yes	5	1	1	1
P53365	Arfaptin-2 OS=Homo sapiens GN=ARFIP2 PE=1 SV=1 - [ARFP2_HUMAN]	37.8324	6.03662	yes	yes	4.99	1	1	1
O00299	Chloride intracellular channel protein 1 OS=Homo sapiens GN=CLIC1 PE=1 SV=4 - [CLIC1_HUMAN]	26.9057	5.17334	yes	yes	4.98	1	1	1
Q9H853	Putative tubulin-like protein alpha-4B OS=Homo sapiens GN=TUBA4B PE=5 SV=2 - [TBA4B_HUMAN]	27.5337	7.82568	yes	yes	4.98	40	1	1
P23193	Transcription elongation factor A protein 1 OS=Homo sapiens GN=TCEA1 PE=1 SV=2 - [TCEA1_HUMAN]	33.948	8.38232	yes	yes	4.98	1	1	1
P31040	Succinate dehydrogenase [ubiquinone] flavoprotein subunit, mitochondrial OS=Homo sapiens GN=SDHA PE=1 SV=2 - [DHSA_HUMAN]	72.6453	7.38623	yes	yes	4.97	1	2	2
O14965	Aurora kinase A OS=Homo sapiens GN=AURKA PE=1 SV=2 - [AURKA_HUMAN]	45.7808	9.39307	yes	yes	4.96	1	1	1
P09110	3-ketoacyl-CoA thiolase, peroxisomal OS=Homo sapiens GN=ACAA1 PE=1 SV=2 - [THIK_HUMAN]	44.2639	8.44092	yes	yes	4.95	1	1	1
O75431	Metaxin-2 OS=Homo sapiens GN=MTX2 PE=1 SV=1 - [MTX2_HUMAN]	29.7441	6.29053	yes	yes	4.94	1	1	1
P46063	ATP-dependent DNA helicase Q1 OS=Homo sapiens GN=RECQL PE=1 SV=3 - [RECQ1_HUMAN]	73.41	7.88428	yes	yes	4.93	2	2	2
O76031	ATP-dependent Clp protease ATP-binding subunit clpX-like, mitochondrial OS=Homo sapiens GN=CLPX PE=1 SV=2 - [CLPX_HUMAN]	69.1807	7.57666	yes	yes	4.9	1	2	2
Q7Z417	Nuclear fragile X mental retardation-interacting protein 2 OS=Homo sapiens GN=NUFIP2 PE=1 SV=1 - [NUFP2_HUMAN]	76.0747	8.70459	yes	yes	4.89	1	2	2
Q9Y4W6	AFG3-like protein 2 OS=Homo sapiens GN=AFG3L2 PE=1 SV=2 - [AFG32_HUMAN]	88.5282	8.66064	yes	yes	4.89	1	3	3
Q9Y375	Complex I intermediate-associated protein 30, mitochondrial OS=Homo sapiens GN=NDUFAF1 PE=1 SV=2 - [CIA30_HUMAN]	37.74	7.63525	yes	yes	4.89	1	1	1
Q9NUM3	Zinc transporter ZIP9 OS=Homo sapiens GN=SLC39A9 PE=2 SV=2 - [S39A9_HUMAN]	32.231	6.7124	yes	no	4.89	1	1	1
Q9NRN7	L-aminoadipate-semialdehyde dehydrogenase-phosphopantetheinyl transferase OS=Homo sapiens GN=AASDHPPT PE=1 SV=2 - [ADPPT_HUMAN]	35.7531	6.80029	yes	no	4.85	1	1	1
P14834	Heat shock 70 kDa protein (Fragment) OS=Leishmania major GN=HSP70 PE=3 SV=1 - [HSP70_LEIMA]	56.5002	6.90283	no	no	4.84	3	1	2
Q9NYL9	Tropomodulin-3 OS=Homo sapiens GN=TMOD3 PE=1 SV=1 - [TMOD3_HUMAN]	39.5703	5.18604	yes	yes	4.83	1	2	2
P39687	Acidic leucine-rich nuclear phosphoprotein 32 family member A OS=Homo sapiens GN=ANP32A PE=1 SV=1 - [AN32A_HUMAN]	28.5683	4.09424	yes	yes	4.82	1	1	1
P19404	NADH dehydrogenase [ubiquinone] flavoprotein 2, mitochondrial OS=Homo sapiens GN=NDUFV2 PE=1 SV=2 - [NDUV2_HUMAN]	27.374	8.06006	yes	yes	4.82	1	2	2
Q3ZCQ8	Mitochondrial import inner membrane translocase subunit TIM50 OS=Homo sapiens GN=TIMM50 PE=1 SV=2 - [TIM50_HUMAN]	39.6215	8.36768	yes	yes	4.82	1	1	1
Q53GQ0	Estradiol 17-beta-dehydrogenase 12 OS=Homo sapiens GN=HSD17B12 PE=1 SV=2 - [DHB12_HUMAN]	34.3022	9.31982	yes	yes	4.81	1	3	3
Q13425	Beta-2-syntrophin OS=Homo sapiens GN=SNTB2 PE=1 SV=1 - [SNTB2_HUMAN]	57.913	8.82178	yes	no	4.81	1	2	2
P55884	Eukaryotic translation initiation factor 3 subunit B OS=Homo sapiens GN=EIF3B PE=1 SV=3 - [EIF3B_HUMAN]	92.4238	4.99561	yes	yes	4.79	1	2	2
Q9P287	BRCA2 and CDKN1A-interacting protein OS=Homo sapiens GN=BCCIP PE=1 SV=1 - [BCCIP_HUMAN]	35.9567	4.61475	yes	no	4.78	1	1	1
P34897	Serine hydroxymethyltransferase, mitochondrial OS=Homo sapiens GN=SHMT2 PE=1 SV=3 - [GLYM_HUMAN]	55.9577	8.52881	yes	yes	4.76	1	2	2
Q9NWB6	Arginine and glutamate-rich protein 1 OS=Homo sapiens GN=ARGLU1 PE=1 SV=1 - [ARGL1_HUMAN]	33.1968	10.3452	yes	no	4.76	1	1	1
O43291	Kunitz-type protease inhibitor 2 OS=Homo sapiens GN=SPINT2 PE=1 SV=2 - [SPIT2_HUMAN]	28.2098	8.29443	yes	yes	4.76	1	1	1
Q14134	Tripartite motif-containing protein 29 OS=Homo sapiens GN=TRIM29 PE=1 SV=2 - [TRI29_HUMAN]	65.7933	7.15186	yes	yes	4.76	1	2	2
Q99496	E3 ubiquitin-protein ligase RING2 OS=Homo sapiens GN=RNF2 PE=1 SV=1 - [RING2_HUMAN]	37.6316	6.84424	yes	yes	4.76	1	1	1
Q12797	Aspartyl/asparaginyl beta-hydroxylase OS=Homo sapiens GN=ASPH PE=1 SV=3 - [ASPH_HUMAN]	85.8095	5.0083	yes	yes	4.75	1	2	2
P10644	cAMP-dependent protein kinase type I-alpha regulatory subunit OS=Homo sapiens GN=PRKAR1A PE=1 SV=1 - [KAP0_HUMAN]	42.955	5.35107	yes	yes	4.72	1	1	1
Q9Y385	Ubiquitin-conjugating enzyme E2 J1 OS=Homo sapiens GN=UBE2J1 PE=1 SV=2 - [UB2J1_HUMAN]	35.1767	6.7417	yes	yes	4.72	1	1	1
Q16666	Gamma-interferon-inducible protein 16 OS=Homo sapiens GN=IFI16 PE=1 SV=3 - [IF16_HUMAN]	88.1994	9.27588	yes	yes	4.71	1	2	2
P62258	14-3-3 protein epsilon OS=Homo sapiens GN=YWHAE PE=1 SV=1 - [1433E_HUMAN]	29.1554	4.7417	yes	yes	4.71	1	1	1
P49321	Nuclear autoantigenic sperm protein OS=Homo sapiens GN=NASP PE=1 SV=2 - [NASP_HUMAN]	85.1861	4.29736	yes	yes	4.7	1	2	2
P13639	Elongation factor 2 OS=Homo sapiens GN=EEF2 PE=1 SV=4 - [EF2_HUMAN]	95.277	6.82959	yes	yes	4.66	1	3	3
Q9NVA2	Septin-11 OS=Homo sapiens GN=SEPT11 PE=1 SV=3 - [SEP11_HUMAN]	49.3672	6.81494	yes	yes	4.66	4	2	2
O60506	Heterogeneous nuclear ribonucleoprotein Q OS=Homo sapiens GN=SYNCRIP PE=1 SV=2 - [HNRPQ_HUMAN]	69.5596	8.5874	yes	yes	4.65	3	2	2
Q5ZKU5;P61106	Ras-related protein Rab-14 OS=Gallus gallus GN=RAB14 PE=2 SV=3 - [RAB14_CHICK]	23.8819	6.21436	no	no	4.65	2	1	1
Q9Y4W2	Ribosomal biogenesis protein LAS1L OS=Homo sapiens GN=LAS1L PE=1 SV=2 - [LAS1L_HUMAN]	83.0128	4.729	yes	yes	4.63	1	2	2
Q9NUQ9	Protein FAM49B OS=Homo sapiens GN=FAM49B PE=1 SV=1 - [FA49B_HUMAN]	36.7246	6.06201	yes	yes	4.63	1	1	1
P04843	Dolichyl-diphosphooligosaccharide--protein glycosyltransferase subunit 1 OS=Homo sapiens GN=RPN1 PE=1 SV=1 - [RPN1_HUMAN]	68.5268	6.37939	yes	yes	4.61	2	2	2
P37198	Nuclear pore glycoprotein p62 OS=Homo sapiens GN=NUP62 PE=1 SV=3 - [NUP62_HUMAN]	53.2225	5.31299	yes	yes	4.6	1	1	1
P55209	Nucleosome assembly protein 1-like 1 OS=Homo sapiens GN=NAP1L1 PE=1 SV=1 - [NP1L1_HUMAN]	45.3459	4.4624	yes	yes	4.6	1	1	1
Q0VCQ4	Ribosome-recycling factor, mitochondrial OS=Bos taurus GN=MRRF PE=2 SV=1 - [RRFM_BOVIN]	28.9564	9.5835	no	no	4.58	2	1	1
P23588	Eukaryotic translation initiation factor 4B OS=Homo sapiens GN=EIF4B PE=1 SV=2 - [IF4B_HUMAN]	69.1103	5.73193	yes	yes	4.58	1	1	1
Q9HDC9	Adipocyte plasma membrane-associated protein OS=Homo sapiens GN=APMAP PE=1 SV=2 - [APMAP_HUMAN]	46.4509	6.16357	yes	yes	4.57	1	1	1
P55081	Microfibrillar-associated protein 1 OS=Homo sapiens GN=MFAP1 PE=1 SV=2 - [MFAP1_HUMAN]	51.9266	4.98291	yes	yes	4.56	1	1	1
Q9Y2R9	28S ribosomal protein S7, mitochondrial OS=Homo sapiens GN=MRPS7 PE=1 SV=2 - [RT07_HUMAN]	28.116	9.99365	yes	yes	4.55	1	1	1
Q8TAD8	Smad nuclear-interacting protein 1 OS=Homo sapiens GN=SNIP1 PE=1 SV=1 - [SNIP1_HUMAN]	45.7503	9.99365	yes	yes	4.55	1	1	1
Q02543	60S ribosomal protein L18a OS=Homo sapiens GN=RPL18A PE=1 SV=2 - [RL18A_HUMAN]	20.7489	10.7114	yes	yes	4.55	1	1	1
Q9H3P7	Golgi resident protein GCP60 OS=Homo sapiens GN=ACBD3 PE=1 SV=4 - [GCP60_HUMAN]	60.556	5.05908	yes	yes	4.55	1	1	1
Q6UXH1	Cysteine-rich with EGF-like domain protein 2 OS=Homo sapiens GN=CRELD2 PE=1 SV=1 - [CREL2_HUMAN]	38.1658	4.58936	yes	yes	4.53	1	1	1
Q9H845	Acyl-CoA dehydrogenase family member 9, mitochondrial OS=Homo sapiens GN=ACAD9 PE=1 SV=1 - [ACAD9_HUMAN]	68.7167	7.95752	yes	yes	4.51	1	2	2
O75390	Citrate synthase, mitochondrial OS=Homo sapiens GN=CS PE=1 SV=2 - [CISY_HUMAN]	51.6795	8.32373	yes	yes	4.51	1	2	2
P60228	Eukaryotic translation initiation factor 3 subunit E OS=Homo sapiens GN=EIF3E PE=1 SV=1 - [EIF3E_HUMAN]	52.1874	6.03662	yes	yes	4.49	3	1	1
P30084	Enoyl-CoA hydratase, mitochondrial OS=Homo sapiens GN=ECHS1 PE=1 SV=4 - [ECHM_HUMAN]	31.3671	8.07471	yes	yes	4.48	2	1	1
P11177	Pyruvate dehydrogenase E1 component subunit beta, mitochondrial OS=Homo sapiens GN=PDHB PE=1 SV=3 - [ODPB_HUMAN]	39.208	6.65381	yes	yes	4.46	1	1	1
P28482	Mitogen-activated protein kinase 1 OS=Homo sapiens GN=MAPK1 PE=1 SV=3 - [MK01_HUMAN]	41.3632	6.97607	yes	yes	4.44	2	1	1
Q8NEJ9	Neuroguidin OS=Homo sapiens GN=NGDN PE=1 SV=1 - [NGDN_HUMAN]	35.872	9.56885	yes	no	4.44	1	1	1
A8GCT5	Peroxyureidoacrylate/ureidoacrylate amidohydrolase RutB OS=Serratia proteamaculans (strain 568) GN=rutB PE=3 SV=1 - [RUTB_SERP5]	27.1688	5.59229	no	no	4.44	1	1	1
Q13200	26S proteasome non-ATPase regulatory subunit 2 OS=Homo sapiens GN=PSMD2 PE=1 SV=3 - [PSMD2_HUMAN]	100.136	5.19873	yes	yes	4.41	1	3	3
P40222	Alpha-taxilin OS=Homo sapiens GN=TXLNA PE=1 SV=3 - [TXLNA_HUMAN]	61.8532	6.52197	yes	yes	4.4	1	2	2
Q9P015	39S ribosomal protein L15, mitochondrial OS=Homo sapiens GN=MRPL15 PE=1 SV=1 - [RM15_HUMAN]	33.3989	10.0083	yes	yes	4.39	1	1	1
Q92688	Acidic leucine-rich nuclear phosphoprotein 32 family member B OS=Homo sapiens GN=ANP32B PE=1 SV=1 - [AN32B_HUMAN]	28.7703	4.05615	yes	yes	4.38	1	1	1
Q9BTU6	Phosphatidylinositol 4-kinase type 2-alpha OS=Homo sapiens GN=PI4K2A PE=1 SV=1 - [P4K2A_HUMAN]	53.9886	8.29443	yes	yes	4.38	1	2	2
P07339	Cathepsin D OS=Homo sapiens GN=CTSD PE=1 SV=1 - [CATD_HUMAN]	44.5236	6.53662	yes	yes	4.37	1	1	1
P15361	Probable ABC transporter ATP-binding protein p29 OS=Mycoplasma hyorhinis PE=3 SV=1 - [P29_MYCHR]	29.2688	9.27588	no	no	4.37	1	1	1
P78527	DNA-dependent protein kinase catalytic subunit OS=Homo sapiens GN=PRKDC PE=1 SV=3 - [PRKDC_HUMAN]	468.788	7.12256	yes	yes	4.34	1	13	13
P61289	Proteasome activator complex subunit 3 OS=Homo sapiens GN=PSME3 PE=1 SV=1 - [PSME3_HUMAN]	29.4876	5.94775	yes	yes	4.33	1	1	1
P26358	DNA (cytosine-5)-methyltransferase 1 OS=Homo sapiens GN=DNMT1 PE=1 SV=2 - [DNMT1_HUMAN]	183.05	7.75244	yes	yes	4.33	1	5	5
P43897	Elongation factor Ts, mitochondrial OS=Homo sapiens GN=TSFM PE=1 SV=2 - [EFTS_HUMAN]	35.3682	8.38232	yes	yes	4.31	1	1	1
Q96GM8	Target of EGR1 protein 1 OS=Homo sapiens GN=TOE1 PE=1 SV=1 - [TOE1_HUMAN]	56.512	7.18115	yes	no	4.31	1	1	1
P50580	Proliferation-associated protein 2G4 OS=Mus musculus GN=Pa2g4 PE=1 SV=3 - [PA2G4_MOUSE]	43.6712	6.85889	no	no	4.31	2	1	1
P35606	Coatomer subunit beta' OS=Homo sapiens GN=COPB2 PE=1 SV=2 - [COPB2_HUMAN]	102.422	5.2749	yes	yes	4.3	1	2	2
P33991	DNA replication licensing factor MCM4 OS=Homo sapiens GN=MCM4 PE=1 SV=5 - [MCM4_HUMAN]	96.4976	6.7417	yes	yes	4.29	1	2	2
Q9H4I2	Zinc fingers and homeoboxes protein 3 OS=Homo sapiens GN=ZHX3 PE=1 SV=3 - [ZHX3_HUMAN]	104.592	6.07471	yes	yes	4.29	1	1	1
Q8NE86	Calcium uniporter protein, mitochondrial OS=Homo sapiens GN=MCU PE=1 SV=1 - [MCU_HUMAN]	39.8418	8.646	yes	yes	4.27	1	1	1
Q9Y446	Plakophilin-3 OS=Homo sapiens GN=PKP3 PE=1 SV=1 - [PKP3_HUMAN]	87.029	9.31982	yes	yes	4.27	1	2	2
Q12972	Nuclear inhibitor of protein phosphatase 1 OS=Homo sapiens GN=PPP1R8 PE=1 SV=2 - [PP1R8_HUMAN]	38.4548	7.37158	yes	no	4.27	1	1	1
Q9BZE1	39S ribosomal protein L37, mitochondrial OS=Homo sapiens GN=MRPL37 PE=1 SV=2 - [RM37_HUMAN]	48.0871	8.5874	yes	no	4.26	1	1	1
Q5T3I0	G patch domain-containing protein 4 OS=Homo sapiens GN=GPATCH4 PE=1 SV=2 - [GPTC4_HUMAN]	50.3508	9.62744	yes	yes	4.26	1	1	1
Q9Y581	Insulin-like peptide INSL6 OS=Homo sapiens GN=INSL6 PE=2 SV=2 - [INSL6_HUMAN]	24.8439	9.67139	yes	no	4.23	1	1	1
P48047	ATP synthase subunit O, mitochondrial OS=Homo sapiens GN=ATP5O PE=1 SV=1 - [ATPO_HUMAN]	23.2627	9.96436	yes	yes	4.23	1	1	1
Q8WXI9	Transcriptional repressor p66-beta OS=Homo sapiens GN=GATAD2B PE=1 SV=1 - [P66B_HUMAN]	65.22	9.70068	yes	yes	4.22	1	1	1
P50914	60S ribosomal protein L14 OS=Homo sapiens GN=RPL14 PE=1 SV=4 - [RL14_HUMAN]	23.417	10.9312	yes	no	4.19	1	1	1
Q9UNH7	Sorting nexin-6 OS=Homo sapiens GN=SNX6 PE=1 SV=1 - [SNX6_HUMAN]	46.6198	6.16357	yes	yes	4.19	3	1	1
Q8TB36	Ganglioside-induced differentiation-associated protein 1 OS=Homo sapiens GN=GDAP1 PE=1 SV=3 - [GDAP1_HUMAN]	41.3196	8.33838	yes	yes	4.19	1	1	1
O95232	Luc7-like protein 3 OS=Homo sapiens GN=LUC7L3 PE=1 SV=2 - [LC7L3_HUMAN]	51.4351	9.78857	yes	yes	4.17	1	1	1
Q96QR8	Transcriptional activator protein Pur-beta OS=Homo sapiens GN=PURB PE=1 SV=3 - [PURB_HUMAN]	33.2205	5.42725	yes	yes	4.17	1	1	1
P82650	28S ribosomal protein S22, mitochondrial OS=Homo sapiens GN=MRPS22 PE=1 SV=1 - [RT22_HUMAN]	41.2544	7.89893	yes	no	4.17	1	1	1
O43765	Small glutamine-rich tetratricopeptide repeat-containing protein alpha OS=Homo sapiens GN=SGTA PE=1 SV=1 - [SGTA_HUMAN]	34.0417	4.86865	yes	yes	4.15	1	1	1
O60664	Perilipin-3 OS=Homo sapiens GN=PLIN3 PE=1 SV=3 - [PLIN3_HUMAN]	47.0459	5.43994	yes	yes	4.15	1	1	1
Q2HJG2	Poly(U)-binding-splicing factor PUF60 OS=Bos taurus GN=PUF60 PE=2 SV=1 - [PUF60_BOVIN]	57.0512	5.22412	no	no	4.15	4	1	1
Q12906	Interleukin enhancer-binding factor 3 OS=Homo sapiens GN=ILF3 PE=1 SV=3 - [ILF3_HUMAN]	95.2791	8.76318	yes	yes	4.14	3	4	4
Q02790	Peptidyl-prolyl cis-trans isomerase FKBP4 OS=Homo sapiens GN=FKBP4 PE=1 SV=3 - [FKBP4_HUMAN]	51.7721	5.42725	yes	yes	4.14	1	1	1
Q16836	Hydroxyacyl-coenzyme A dehydrogenase, mitochondrial OS=Homo sapiens GN=HADH PE=1 SV=3 - [HCDH_HUMAN]	34.2719	8.85107	yes	yes	4.14	1	1	1
Q9Y6M5	Zinc transporter 1 OS=Homo sapiens GN=SLC30A1 PE=1 SV=3 - [ZNT1_HUMAN]	55.2641	6.48096	yes	no	4.14	1	1	1
Q9BUP3	Oxidoreductase HTATIP2 OS=Homo sapiens GN=HTATIP2 PE=1 SV=2 - [HTAI2_HUMAN]	27.032	8.38232	yes	no	4.13	1	1	1
O43852	Calumenin OS=Homo sapiens GN=CALU PE=1 SV=2 - [CALU_HUMAN]	37.0835	4.64014	yes	yes	4.13	1	1	1
P08621	U1 small nuclear ribonucleoprotein 70 kDa OS=Homo sapiens GN=SNRNP70 PE=1 SV=2 - [RU17_HUMAN]	51.5258	9.93506	yes	yes	4.12	1	1	1
P02769	Serum albumin OS=Bos taurus GN=ALB PE=1 SV=4 - [ALBU_BOVIN]	69.2484	6.17627	no	no	4.12	2	2	2
Q9BVC6	Transmembrane protein 109 OS=Homo sapiens GN=TMEM109 PE=1 SV=1 - [TM109_HUMAN]	26.1936	10.4771	yes	no	4.12	1	1	1
Q8TDD1	ATP-dependent RNA helicase DDX54 OS=Homo sapiens GN=DDX54 PE=1 SV=2 - [DDX54_HUMAN]	98.5342	10.0229	yes	yes	4.09	1	3	3
Q92733	Proline-rich protein PRCC OS=Homo sapiens GN=PRCC PE=1 SV=1 - [PRCC_HUMAN]	52.3855	5.09717	yes	yes	4.07	1	1	1
P08758	Annexin A5 OS=Homo sapiens GN=ANXA5 PE=1 SV=2 - [ANXA5_HUMAN]	35.9144	5.04639	yes	yes	4.06	1	1	1
P31942	Heterogeneous nuclear ribonucleoprotein H3 OS=Homo sapiens GN=HNRNPH3 PE=1 SV=2 - [HNRH3_HUMAN]	36.9031	6.87354	yes	yes	4.05	1	1	1
P57088	Transmembrane protein 33 OS=Homo sapiens GN=TMEM33 PE=1 SV=2 - [TMM33_HUMAN]	27.9598	9.70068	yes	no	4.05	1	1	1
O94776	Metastasis-associated protein MTA2 OS=Homo sapiens GN=MTA2 PE=1 SV=1 - [MTA2_HUMAN]	74.9757	9.65674	yes	yes	4.04	1	2	2
P06493	Cyclin-dependent kinase 1 OS=Homo sapiens GN=CDK1 PE=1 SV=3 - [CDK1_HUMAN]	34.0739	8.39697	yes	yes	4.04	1	1	1
Q8TBX8	Phosphatidylinositol 5-phosphate 4-kinase type-2 gamma OS=Homo sapiens GN=PIP4K2C PE=1 SV=3 - [PI42C_HUMAN]	47.2701	6.84424	yes	yes	4.04	1	1	1
Q9UNS2	COP9 signalosome complex subunit 3 OS=Homo sapiens GN=COPS3 PE=1 SV=3 - [CSN3_HUMAN]	47.842	6.65381	yes	yes	4.02	1	1	1
P48651	Phosphatidylserine synthase 1 OS=Homo sapiens GN=PTDSS1 PE=1 SV=1 - [PTSS1_HUMAN]	55.4911	8.42627	yes	yes	4.02	1	1	1
Q16204	Coiled-coil domain-containing protein 6 OS=Homo sapiens GN=CCDC6 PE=1 SV=2 - [CCDC6_HUMAN]	53.2578	7.34229	yes	yes	4.01	1	1	1
P51665	26S proteasome non-ATPase regulatory subunit 7 OS=Homo sapiens GN=PSMD7 PE=1 SV=2 - [PSMD7_HUMAN]	37.0025	6.771	yes	yes	4.01	1	1	1
O75400	Pre-mRNA-processing factor 40 homolog A OS=Homo sapiens GN=PRPF40A PE=1 SV=2 - [PR40A_HUMAN]	108.737	7.56201	yes	yes	3.97	1	3	3
Q9UDY2	Tight junction protein ZO-2 OS=Homo sapiens GN=TJP2 PE=1 SV=2 - [ZO2_HUMAN]	133.876	7.40088	yes	yes	3.95	1	3	3
P50552	Vasodilator-stimulated phosphoprotein OS=Homo sapiens GN=VASP PE=1 SV=3 - [VASP_HUMAN]	39.8051	8.93896	yes	yes	3.95	1	2	2
Q98Q50	Enolase OS=Mycoplasma pulmonis (strain UAB CTIP) GN=eno PE=3 SV=1 - [ENO_MYCPU]	49.8468	6.39209	no	no	3.95	1	1	1
P15259	Phosphoglycerate mutase 2 OS=Homo sapiens GN=PGAM2 PE=1 SV=3 - [PGAM2_HUMAN]	28.7478	8.88037	yes	yes	3.95	3	1	1
Q9BT78	COP9 signalosome complex subunit 4 OS=Homo sapiens GN=COPS4 PE=1 SV=1 - [CSN4_HUMAN]	46.2397	5.8335	yes	yes	3.94	1	1	1
P50402	Emerin OS=Homo sapiens GN=EMD PE=1 SV=1 - [EMD_HUMAN]	28.9759	5.50342	yes	yes	3.94	1	1	1
Q9UBS4	DnaJ homolog subfamily B member 11 OS=Homo sapiens GN=DNAJB11 PE=1 SV=1 - [DJB11_HUMAN]	40.4886	6.17627	yes	no	3.91	5	2	2
Q9Y5K6	CD2-associated protein OS=Homo sapiens GN=CD2AP PE=1 SV=1 - [CD2AP_HUMAN]	71.4073	6.40479	yes	yes	3.91	1	1	1
P43034	Platelet-activating factor acetylhydrolase IB subunit alpha OS=Homo sapiens GN=PAFAH1B1 PE=1 SV=2 - [LIS1_HUMAN]	46.6082	7.37158	yes	yes	3.9	1	1	1
P12268	Inosine-5'-monophosphate dehydrogenase 2 OS=Homo sapiens GN=IMPDH2 PE=1 SV=2 - [IMDH2_HUMAN]	55.7696	6.90283	yes	yes	3.89	1	1	1
Q6NVY1	3-hydroxyisobutyryl-CoA hydrolase, mitochondrial OS=Homo sapiens GN=HIBCH PE=1 SV=2 - [HIBCH_HUMAN]	43.4544	8.19189	yes	yes	3.89	1	1	1
Q16698	2,4-dienoyl-CoA reductase, mitochondrial OS=Homo sapiens GN=DECR1 PE=1 SV=1 - [DECR_HUMAN]	36.0448	9.27588	yes	no	3.88	1	1	1
Q15428	Splicing factor 3A subunit 2 OS=Homo sapiens GN=SF3A2 PE=1 SV=2 - [SF3A2_HUMAN]	49.2243	9.64209	yes	yes	3.88	1	1	1
Q96HE7	ERO1-like protein alpha OS=Homo sapiens GN=ERO1L PE=1 SV=2 - [ERO1A_HUMAN]	54.3581	5.68115	yes	yes	3.85	1	2	2
P25205	DNA replication licensing factor MCM3 OS=Homo sapiens GN=MCM3 PE=1 SV=3 - [MCM3_HUMAN]	90.924	5.77002	yes	yes	3.84	2	3	3
P30040	Endoplasmic reticulum resident protein 29 OS=Homo sapiens GN=ERP29 PE=1 SV=4 - [ERP29_HUMAN]	28.9752	7.31299	yes	yes	3.83	1	1	1
Q15424	Scaffold attachment factor B1 OS=Homo sapiens GN=SAFB PE=1 SV=4 - [SAFB1_HUMAN]	102.58	5.46533	yes	yes	3.83	1	2	2
Q00610	Clathrin heavy chain 1 OS=Homo sapiens GN=CLTC PE=1 SV=5 - [CLH1_HUMAN]	191.493	5.69385	yes	yes	3.82	4	5	5
P04844	Dolichyl-diphosphooligosaccharide--protein glycosyltransferase subunit 2 OS=Homo sapiens GN=RPN2 PE=1 SV=3 - [RPN2_HUMAN]	69.241	5.69385	yes	yes	3.8	1	1	1
Q92665	28S ribosomal protein S31, mitochondrial OS=Homo sapiens GN=MRPS31 PE=1 SV=3 - [RT31_HUMAN]	45.2905	9.29053	yes	yes	3.8	1	1	1
O43818	U3 small nucleolar RNA-interacting protein 2 OS=Homo sapiens GN=RRP9 PE=1 SV=1 - [U3IP2_HUMAN]	51.8085	7.85498	yes	no	3.79	1	2	2
Q9GZR2	RNA exonuclease 4 OS=Homo sapiens GN=REXO4 PE=1 SV=2 - [REXO4_HUMAN]	46.6428	9.77393	yes	no	3.79	1	1	1
P54886	Delta-1-pyrroline-5-carboxylate synthase OS=Homo sapiens GN=ALDH18A1 PE=1 SV=2 - [P5CS_HUMAN]	87.2475	7.12256	yes	no	3.77	3	3	3
Q7Z2W4	Zinc finger CCCH-type antiviral protein 1 OS=Homo sapiens GN=ZC3HAV1 PE=1 SV=3 - [ZCCHV_HUMAN]	101.367	8.39697	yes	yes	3.77	1	2	2
Q14974	Importin subunit beta-1 OS=Homo sapiens GN=KPNB1 PE=1 SV=2 - [IMB1_HUMAN]	97.108	4.77979	yes	yes	3.77	1	2	2
P49736	DNA replication licensing factor MCM2 OS=Homo sapiens GN=MCM2 PE=1 SV=4 - [MCM2_HUMAN]	101.832	5.51611	yes	yes	3.76	7	2	2
O15160	DNA-directed RNA polymerases I and III subunit RPAC1 OS=Homo sapiens GN=POLR1C PE=1 SV=1 - [RPAC1_HUMAN]	39.225	5.50342	yes	yes	3.76	1	1	1
Q16576	Histone-binding protein RBBP7 OS=Homo sapiens GN=RBBP7 PE=1 SV=1 - [RBBP7_HUMAN]	47.7902	5.04639	yes	yes	3.76	1	1	1
O15260	Surfeit locus protein 4 OS=Homo sapiens GN=SURF4 PE=1 SV=3 - [SURF4_HUMAN]	30.3738	7.78174	yes	no	3.72	1	1	1
Q53GS7	Nucleoporin GLE1 OS=Homo sapiens GN=GLE1 PE=1 SV=2 - [GLE1_HUMAN]	79.7856	7.43018	yes	yes	3.72	1	1	1
Q8N8S7	Protein enabled homolog OS=Homo sapiens GN=ENAH PE=1 SV=2 - [ENAH_HUMAN]	66.4699	6.93213	yes	yes	3.72	1	1	1
P82675	28S ribosomal protein S5, mitochondrial OS=Homo sapiens GN=MRPS5 PE=1 SV=2 - [RT05_HUMAN]	47.9761	9.92041	yes	yes	3.72	1	1	1
Q70UQ0	Inhibitor of nuclear factor kappa-B kinase-interacting protein OS=Homo sapiens GN=IKBIP PE=1 SV=1 - [IKIP_HUMAN]	39.285	9.17334	yes	yes	3.71	1	1	1
O15144	Actin-related protein 2/3 complex subunit 2 OS=Homo sapiens GN=ARPC2 PE=1 SV=1 - [ARPC2_HUMAN]	34.3115	7.35693	yes	yes	3.67	1	1	1
P62191	26S protease regulatory subunit 4 OS=Homo sapiens GN=PSMC1 PE=1 SV=1 - [PRS4_HUMAN]	49.1537	6.21436	yes	yes	3.64	1	1	1
Q96N66	Lysophospholipid acyltransferase 7 OS=Homo sapiens GN=MBOAT7 PE=1 SV=2 - [MBOA7_HUMAN]	52.7303	8.96826	yes	no	3.6	1	1	1
Q7L014	Probable ATP-dependent RNA helicase DDX46 OS=Homo sapiens GN=DDX46 PE=1 SV=2 - [DDX46_HUMAN]	117.29	9.29053	yes	yes	3.59	1	2	2
P35222	Catenin beta-1 OS=Homo sapiens GN=CTNNB1 PE=1 SV=1 - [CTNB1_HUMAN]	85.4422	5.85889	yes	yes	3.59	5	2	2
Q6YN16	Hydroxysteroid dehydrogenase-like protein 2 OS=Homo sapiens GN=HSDL2 PE=1 SV=1 - [HSDL2_HUMAN]	45.3655	7.98682	yes	yes	3.59	1	1	1
Q9H2W6	39S ribosomal protein L46, mitochondrial OS=Homo sapiens GN=MRPL46 PE=1 SV=1 - [RM46_HUMAN]	31.6854	7.04932	yes	yes	3.58	1	1	1
P08047	Transcription factor Sp1 OS=Homo sapiens GN=SP1 PE=1 SV=3 - [SP1_HUMAN]	80.6436	7.34229	yes	no	3.57	1	1	1
Q96FF9	Sororin OS=Homo sapiens GN=CDCA5 PE=1 SV=1 - [CDCA5_HUMAN]	27.5834	9.61279	yes	yes	3.57	1	1	1
P09543	2',3'-cyclic-nucleotide 3'-phosphodiesterase OS=Homo sapiens GN=CNP PE=1 SV=2 - [CN37_HUMAN]	47.5487	9.0708	yes	yes	3.56	1	1	1
Q01650	Large neutral amino acids transporter small subunit 1 OS=Homo sapiens GN=SLC7A5 PE=1 SV=2 - [LAT1_HUMAN]	54.9743	7.72314	yes	yes	3.55	1	1	1
P40926	Malate dehydrogenase, mitochondrial OS=Homo sapiens GN=MDH2 PE=1 SV=3 - [MDHM_HUMAN]	35.4807	8.67529	yes	yes	3.55	6	1	1
P02765	Alpha-2-HS-glycoprotein OS=Homo sapiens GN=AHSG PE=1 SV=1 - [FETUA_HUMAN]	39.2997	5.71924	yes	yes	3.54	1	1	1
Q9UKN8	General transcription factor 3C polypeptide 4 OS=Homo sapiens GN=GTF3C4 PE=1 SV=2 - [TF3C4_HUMAN]	91.9235	6.65381	yes	yes	3.53	1	1	1
P07814	Bifunctional glutamate/proline--tRNA ligase OS=Homo sapiens GN=EPRS PE=1 SV=5 - [SYEP_HUMAN]	170.483	7.32764	yes	yes	3.51	1	5	5
P24752	Acetyl-CoA acetyltransferase, mitochondrial OS=Homo sapiens GN=ACAT1 PE=1 SV=1 - [THIL_HUMAN]	45.1706	8.85107	yes	yes	3.51	1	1	1
Q8NGB6	Olfactory receptor 4M2 OS=Homo sapiens GN=OR4M2 PE=2 SV=2 - [OR4M2_HUMAN]	35.3925	7.51807	no	no	3.51	1	1	1
O96019	Actin-like protein 6A OS=Homo sapiens GN=ACTL6A PE=1 SV=1 - [ACL6A_HUMAN]	47.4303	5.60498	yes	yes	3.5	1	1	1
Q8NHQ9	ATP-dependent RNA helicase DDX55 OS=Homo sapiens GN=DDX55 PE=1 SV=3 - [DDX55_HUMAN]	68.5031	9.24658	yes	yes	3.5	1	1	1
Q9Y2D5	A-kinase anchor protein 2 OS=Homo sapiens GN=AKAP2 PE=1 SV=3 - [AKAP2_HUMAN]	94.6028	5.10986	yes	yes	3.49	2	1	1
P42696	RNA-binding protein 34 OS=Homo sapiens GN=RBM34 PE=1 SV=2 - [RBM34_HUMAN]	48.5351	10.1108	yes	yes	3.49	1	1	1
Q9NP81	Serine--tRNA ligase, mitochondrial OS=Homo sapiens GN=SARS2 PE=1 SV=1 - [SYSM_HUMAN]	58.2459	8.1333	yes	yes	3.47	1	1	1
Q15181	Inorganic pyrophosphatase OS=Homo sapiens GN=PPA1 PE=1 SV=2 - [IPYR_HUMAN]	32.6392	5.85889	yes	yes	3.46	3	1	1
Q6PK04	Coiled-coil domain-containing protein 137 OS=Homo sapiens GN=CCDC137 PE=1 SV=1 - [CC137_HUMAN]	33.2111	10.9312	yes	yes	3.46	1	1	1
P18031	Tyrosine-protein phosphatase non-receptor type 1 OS=Homo sapiens GN=PTPN1 PE=1 SV=1 - [PTN1_HUMAN]	49.9348	6.26514	yes	yes	3.45	1	1	1
P36776	Lon protease homolog, mitochondrial OS=Homo sapiens GN=LONP1 PE=1 SV=2 - [LONM_HUMAN]	106.422	6.39209	yes	yes	3.44	1	2	2
P58107	Epiplakin OS=Homo sapiens GN=EPPK1 PE=1 SV=2 - [EPIPL_HUMAN]	555.279	5.60498	yes	yes	3.44	1	5	5
P03389	Glycoprotein 55 OS=Rauscher spleen focus-forming virus GN=env PE=3 SV=1 - [ENV_RSFFV]	44.9117	8.07471	no	no	3.43	5	1	1
P09758	Tumor-associated calcium signal transducer 2 OS=Homo sapiens GN=TACSTD2 PE=1 SV=3 - [TACD2_HUMAN]	35.6866	8.86572	yes	no	3.41	1	1	1
P52292	Importin subunit alpha-1 OS=Homo sapiens GN=KPNA2 PE=1 SV=1 - [IMA1_HUMAN]	57.8259	5.40186	yes	yes	3.4	1	1	1
Q9NZM1	Myoferlin OS=Homo sapiens GN=MYOF PE=1 SV=1 - [MYOF_HUMAN]	234.561	6.17627	yes	yes	3.4	2	4	4
Q14697	Neutral alpha-glucosidase AB OS=Homo sapiens GN=GANAB PE=1 SV=3 - [GANAB_HUMAN]	106.807	6.13818	yes	yes	3.39	2	4	4
Q14789	Golgin subfamily B member 1 OS=Homo sapiens GN=GOLGB1 PE=1 SV=2 - [GOGB1_HUMAN]	375.79	4.99561	yes	yes	3.38	1	7	7
Q13217	DnaJ homolog subfamily C member 3 OS=Homo sapiens GN=DNAJC3 PE=1 SV=1 - [DNJC3_HUMAN]	57.5442	6.15088	yes	no	3.37	1	1	1
Q9NUU7	ATP-dependent RNA helicase DDX19A OS=Homo sapiens GN=DDX19A PE=1 SV=1 - [DD19A_HUMAN]	53.9408	6.58057	yes	no	3.35	1	1	1
Q12996	Cleavage stimulation factor subunit 3 OS=Homo sapiens GN=CSTF3 PE=1 SV=1 - [CSTF3_HUMAN]	82.8687	8.11865	yes	yes	3.35	1	1	1
Q9BVL2	Nucleoporin p58/p45 OS=Homo sapiens GN=NUPL1 PE=1 SV=1 - [NUPL1_HUMAN]	60.8597	9.33447	yes	yes	3.34	1	1	1
O00116	Alkyldihydroxyacetonephosphate synthase, peroxisomal OS=Homo sapiens GN=AGPS PE=1 SV=1 - [ADAS_HUMAN]	72.8658	7.34229	yes	yes	3.34	1	1	1
Q969Z0	Protein TBRG4 OS=Homo sapiens GN=TBRG4 PE=1 SV=1 - [TBRG4_HUMAN]	70.6934	7.41553	yes	yes	3.33	1	1	1
P35232	Prohibitin OS=Homo sapiens GN=PHB PE=1 SV=1 - [PHB_HUMAN]	29.7859	5.75732	yes	yes	3.31	1	1	1
Q15427	Splicing factor 3B subunit 4 OS=Homo sapiens GN=SF3B4 PE=1 SV=1 - [SF3B4_HUMAN]	44.3571	8.55811	yes	yes	3.3	1	1	1
Q96ST2	Protein IWS1 homolog OS=Homo sapiens GN=IWS1 PE=1 SV=2 - [IWS1_HUMAN]	91.8992	4.69092	yes	yes	3.3	1	2	2
P07195	L-lactate dehydrogenase B chain OS=Homo sapiens GN=LDHB PE=1 SV=2 - [LDHB_HUMAN]	36.6151	6.04932	yes	yes	3.29	1	1	1
O75955	Flotillin-1 OS=Homo sapiens GN=FLOT1 PE=1 SV=3 - [FLOT1_HUMAN]	47.3256	7.48877	yes	yes	3.28	1	1	1
O43776	Asparagine--tRNA ligase, cytoplasmic OS=Homo sapiens GN=NARS PE=1 SV=1 - [SYNC_HUMAN]	62.9025	6.25244	yes	yes	3.28	1	1	1
Q9BVP2	Guanine nucleotide-binding protein-like 3 OS=Homo sapiens GN=GNL3 PE=1 SV=2 - [GNL3_HUMAN]	61.9545	9.15869	yes	yes	3.28	1	1	1
Q9UKM9	RNA-binding protein Raly OS=Homo sapiens GN=RALY PE=1 SV=1 - [RALY_HUMAN]	32.4436	9.17334	yes	yes	3.27	2	1	1
Q92544	Transmembrane 9 superfamily member 4 OS=Homo sapiens GN=TM9SF4 PE=1 SV=2 - [TM9S4_HUMAN]	74.4697	6.53662	yes	yes	3.27	1	1	1
A8MYB1	Transmembrane and coiled-coil domain-containing protein 5B OS=Homo sapiens GN=TMCO5B PE=3 SV=1 - [TMC5B_HUMAN]	35.7407	5.03369	no	no	3.26	1	1	1
Q6PJG2	ELM2 and SANT domain-containing protein 1 OS=Homo sapiens GN=ELMSAN1 PE=1 SV=2 - [EMSA1_HUMAN]	114.918	9.18799	yes	yes	3.25	1	3	3
Q6PD62	RNA polymerase-associated protein CTR9 homolog OS=Homo sapiens GN=CTR9 PE=1 SV=1 - [CTR9_HUMAN]	133.42	6.771	yes	yes	3.24	1	3	3
O75381	Peroxisomal membrane protein PEX14 OS=Homo sapiens GN=PEX14 PE=1 SV=1 - [PEX14_HUMAN]	41.2117	4.94482	yes	yes	3.18	1	1	1
Q5T8D3	Acyl-CoA-binding domain-containing protein 5 OS=Homo sapiens GN=ACBD5 PE=1 SV=1 - [ACBD5_HUMAN]	60.054	5.32568	yes	yes	3.18	1	1	1
Q8TCT9	Minor histocompatibility antigen H13 OS=Homo sapiens GN=HM13 PE=1 SV=1 - [HM13_HUMAN]	41.4616	6.43018	yes	yes	3.18	1	1	1
Q8NBP7	Proprotein convertase subtilisin/kexin type 9 OS=Homo sapiens GN=PCSK9 PE=1 SV=3 - [PCSK9_HUMAN]	74.2391	6.60986	yes	no	3.18	1	1	1
Q9Y3I0	tRNA-splicing ligase RtcB homolog OS=Homo sapiens GN=RTCB PE=1 SV=1 - [RTCB_HUMAN]	55.1749	7.2251	yes	yes	3.17	1	1	1
O60884	DnaJ homolog subfamily A member 2 OS=Homo sapiens GN=DNAJA2 PE=1 SV=1 - [DNJA2_HUMAN]	45.7166	6.48096	yes	yes	3.16	1	1	1
Q92614	Unconventional myosin-XVIIIa OS=Homo sapiens GN=MYO18A PE=1 SV=3 - [MY18A_HUMAN]	232.971	6.30322	yes	yes	3.16	1	3	3
Q8NC60	Nitric oxide-associated protein 1 OS=Homo sapiens GN=NOA1 PE=1 SV=2 - [NOA1_HUMAN]	78.4088	8.66064	yes	yes	3.15	1	1	1
P46940	Ras GTPase-activating-like protein IQGAP1 OS=Homo sapiens GN=IQGAP1 PE=1 SV=1 - [IQGA1_HUMAN]	189.134	6.48096	yes	yes	3.14	2	4	4
O95104	Splicing factor, arginine/serine-rich 15 OS=Homo sapiens GN=SCAF4 PE=1 SV=3 - [SFR15_HUMAN]	125.79	9.5542	yes	yes	3.14	1	1	1
O60264	SWI/SNF-related matrix-associated actin-dependent regulator of chromatin subfamily A member 5 OS=Homo sapiens GN=SMARCA5 PE=1 SV=1 - [SMCA5_HUMAN]	121.828	8.08936	yes	yes	3.14	1	3	3
Q96SI9	Spermatid perinuclear RNA-binding protein OS=Homo sapiens GN=STRBP PE=1 SV=1 - [STRBP_HUMAN]	73.6059	8.71924	yes	yes	3.13	5	2	2
Q9P289	Serine/threonine-protein kinase MST4 OS=Homo sapiens GN=MST4 PE=1 SV=2 - [MST4_HUMAN]	46.4996	5.2876	yes	yes	3.13	1	1	1
Q9NS86	LanC-like protein 2 OS=Homo sapiens GN=LANCL2 PE=1 SV=1 - [LANC2_HUMAN]	50.8214	7.43018	yes	yes	3.11	1	1	1
Q65RX8	Ribosomal RNA small subunit methyltransferase H OS=Mannheimia succiniciproducens (strain MBEL55E) GN=rsmH PE=3 SV=1 - [RSMH_MANSM]	35.8679	7.73779	no	no	3.11	1	1	1
P43686	26S protease regulatory subunit 6B OS=Homo sapiens GN=PSMC4 PE=1 SV=2 - [PRS6B_HUMAN]	47.3365	5.21143	yes	yes	3.11	1	1	1
P49750	YLP motif-containing protein 1 OS=Homo sapiens GN=YLPM1 PE=1 SV=3 - [YLPM1_HUMAN]	219.849	6.56592	yes	yes	3.08	1	4	4
Q99613	Eukaryotic translation initiation factor 3 subunit C OS=Homo sapiens GN=EIF3C PE=1 SV=1 - [EIF3C_HUMAN]	105.278	5.68115	yes	yes	3.07	2	2	2
Q9UPT8	Zinc finger CCCH domain-containing protein 4 OS=Homo sapiens GN=ZC3H4 PE=1 SV=3 - [ZC3H4_HUMAN]	140.169	6.26514	yes	yes	3.07	1	2	2
Q12872	Splicing factor, suppressor of white-apricot homolog OS=Homo sapiens GN=SFSWAP PE=1 SV=3 - [SFSWA_HUMAN]	104.758	8.04541	yes	yes	3.05	1	2	2
O43719	HIV Tat-specific factor 1 OS=Homo sapiens GN=HTATSF1 PE=1 SV=1 - [HTSF1_HUMAN]	85.8006	4.39893	yes	yes	3.05	1	1	1
P29401	Transketolase OS=Homo sapiens GN=TKT PE=1 SV=3 - [TKT_HUMAN]	67.8347	7.66455	yes	yes	3.05	6	2	2
O14727	Apoptotic protease-activating factor 1 OS=Homo sapiens GN=APAF1 PE=1 SV=2 - [APAF_HUMAN]	141.749	6.40479	yes	yes	3.04	1	1	1
P56182	Ribosomal RNA processing protein 1 homolog A OS=Homo sapiens GN=RRP1 PE=1 SV=1 - [RRP1_HUMAN]	52.8066	9.33447	yes	yes	3.04	1	1	1
Q86SF2	N-acetylgalactosaminyltransferase 7 OS=Homo sapiens GN=GALNT7 PE=1 SV=1 - [GALT7_HUMAN]	75.341	7.10791	yes	yes	3.04	1	3	3
P54136	Arginine--tRNA ligase, cytoplasmic OS=Homo sapiens GN=RARS PE=1 SV=2 - [SYRC_HUMAN]	75.3309	6.68311	yes	yes	3.03	1	1	1
Q9H0A0	N-acetyltransferase 10 OS=Homo sapiens GN=NAT10 PE=1 SV=2 - [NAT10_HUMAN]	115.657	8.26514	yes	yes	3.02	1	2	2
Q96D71	RalBP1-associated Eps domain-containing protein 1 OS=Homo sapiens GN=REPS1 PE=1 SV=3 - [REPS1_HUMAN]	86.6093	5.69385	yes	yes	3.02	1	1	1
Q99442	Translocation protein SEC62 OS=Homo sapiens GN=SEC62 PE=1 SV=1 - [SEC62_HUMAN]	45.8331	7.12256	yes	yes	3.01	1	1	1
Q99623	Prohibitin-2 OS=Homo sapiens GN=PHB2 PE=1 SV=2 - [PHB2_HUMAN]	33.2759	9.83252	yes	yes	3.01	1	1	1
Q14008	Cytoskeleton-associated protein 5 OS=Homo sapiens GN=CKAP5 PE=1 SV=3 - [CKAP5_HUMAN]	225.352	7.79639	yes	yes	3	1	2	2
Q9NWH9	SAFB-like transcription modulator OS=Homo sapiens GN=SLTM PE=1 SV=2 - [SLTM_HUMAN]	117.079	7.86963	yes	yes	3	1	2	2
Q9BTV4	Transmembrane protein 43 OS=Homo sapiens GN=TMEM43 PE=1 SV=1 - [TMM43_HUMAN]	44.8472	8.1333	yes	yes	3	2	1	1
Q13573	SNW domain-containing protein 1 OS=Homo sapiens GN=SNW1 PE=1 SV=1 - [SNW1_HUMAN]	61.4565	9.5249	yes	yes	2.99	1	1	1
Q92504	Zinc transporter SLC39A7 OS=Homo sapiens GN=SLC39A7 PE=1 SV=2 - [S39A7_HUMAN]	50.0873	6.87354	yes	no	2.99	1	1	1
P49790	Nuclear pore complex protein Nup153 OS=Homo sapiens GN=NUP153 PE=1 SV=2 - [NU153_HUMAN]	153.843	8.73389	yes	yes	2.98	1	3	3
P39023	60S ribosomal protein L3 OS=Homo sapiens GN=RPL3 PE=1 SV=2 - [RL3_HUMAN]	46.0798	10.1841	yes	yes	2.98	1	1	1
O95817	BAG family molecular chaperone regulator 3 OS=Homo sapiens GN=BAG3 PE=1 SV=3 - [BAG3_HUMAN]	61.5569	6.94678	yes	yes	2.96	1	1	1
Q9NQ55	Suppressor of SWI4 1 homolog OS=Homo sapiens GN=PPAN PE=1 SV=1 - [SSF1_HUMAN]	53.1608	10.1255	yes	no	2.96	1	1	1
Q9BS26	Endoplasmic reticulum resident protein 44 OS=Homo sapiens GN=ERP44 PE=1 SV=1 - [ERP44_HUMAN]	46.9414	5.26221	yes	yes	2.96	1	1	1
P29144	Tripeptidyl-peptidase 2 OS=Homo sapiens GN=TPP2 PE=1 SV=4 - [TPP2_HUMAN]	138.263	6.31592	yes	yes	2.96	1	2	2
Q16186	Proteasomal ubiquitin receptor ADRM1 OS=Homo sapiens GN=ADRM1 PE=1 SV=2 - [ADRM1_HUMAN]	42.1268	5.07178	yes	yes	2.95	1	1	1
Q9BX95	Sphingosine-1-phosphate phosphatase 1 OS=Homo sapiens GN=SGPP1 PE=1 SV=2 - [SGPP1_HUMAN]	49.0757	8.82178	yes	yes	2.95	1	1	1
Q9NZT2	Opioid growth factor receptor OS=Homo sapiens GN=OGFR PE=1 SV=3 - [OGFR_HUMAN]	73.2801	4.84326	yes	yes	2.95	1	1	1
P56589	Peroxisomal biogenesis factor 3 OS=Homo sapiens GN=PEX3 PE=1 SV=1 - [PEX3_HUMAN]	42.1129	8.14795	yes	yes	2.95	6	1	1
Q12888	Tumor suppressor p53-binding protein 1 OS=Homo sapiens GN=TP53BP1 PE=1 SV=2 - [TP53B_HUMAN]	213.443	4.70361	yes	yes	2.94	1	4	4
Q99590	Protein SCAF11 OS=Homo sapiens GN=SCAF11 PE=1 SV=2 - [SCAFB_HUMAN]	164.551	8.41162	yes	yes	2.94	1	2	2
Q9H161	Homeobox protein aristaless-like 4 OS=Homo sapiens GN=ALX4 PE=1 SV=2 - [ALX4_HUMAN]	44.2136	8.32373	yes	yes	2.92	1	1	1
O43747	AP-1 complex subunit gamma-1 OS=Homo sapiens GN=AP1G1 PE=1 SV=5 - [AP1G1_HUMAN]	91.2931	6.80029	yes	yes	2.92	1	1	1
Q9Y4P3	Transducin beta-like protein 2 OS=Homo sapiens GN=TBL2 PE=1 SV=1 - [TBL2_HUMAN]	49.7662	9.43701	yes	yes	2.91	1	1	1
P32519	ETS-related transcription factor Elf-1 OS=Homo sapiens GN=ELF1 PE=1 SV=2 - [ELF1_HUMAN]	67.4561	5.21143	yes	yes	2.91	1	1	1
P35610	Sterol O-acyltransferase 1 OS=Homo sapiens GN=SOAT1 PE=1 SV=3 - [SOAT1_HUMAN]	64.6923	8.93896	yes	no	2.91	1	1	1
Q13042	Cell division cycle protein 16 homolog OS=Homo sapiens GN=CDC16 PE=1 SV=2 - [CDC16_HUMAN]	71.6095	5.84619	yes	yes	2.9	1	1	1
P35269	General transcription factor IIF subunit 1 OS=Homo sapiens GN=GTF2F1 PE=1 SV=2 - [T2FA_HUMAN]	58.2051	7.48877	yes	yes	2.9	1	1	1
P51648	Fatty aldehyde dehydrogenase OS=Homo sapiens GN=ALDH3A2 PE=1 SV=1 - [AL3A2_HUMAN]	54.8129	7.88428	yes	no	2.89	1	1	1
Q5JRX3	Presequence protease, mitochondrial OS=Homo sapiens GN=PITRM1 PE=1 SV=3 - [PREP_HUMAN]	117.338	6.91748	yes	yes	2.89	1	2	2
P49711	Transcriptional repressor CTCF OS=Homo sapiens GN=CTCF PE=1 SV=1 - [CTCF_HUMAN]	82.7324	6.96143	yes	yes	2.89	1	1	1
Q68E01	Integrator complex subunit 3 OS=Homo sapiens GN=INTS3 PE=1 SV=1 - [INT3_HUMAN]	117.994	5.79541	yes	yes	2.88	1	1	1
Q96T37	Putative RNA-binding protein 15 OS=Homo sapiens GN=RBM15 PE=1 SV=2 - [RBM15_HUMAN]	107.124	10.0815	yes	yes	2.87	1	2	2
P36957	Dihydrolipoyllysine-residue succinyltransferase component of 2-oxoglutarate dehydrogenase complex, mitochondrial OS=Homo sapiens GN=DLST PE=1 SV=4 - [ODO2_HUMAN]	48.7245	8.95361	yes	no	2.87	2	1	1
Q9UHB9	Signal recognition particle subunit SRP68 OS=Homo sapiens GN=SRP68 PE=1 SV=2 - [SRP68_HUMAN]	70.6856	8.55811	yes	yes	2.87	1	1	1
Q99805	Transmembrane 9 superfamily member 2 OS=Homo sapiens GN=TM9SF2 PE=1 SV=1 - [TM9S2_HUMAN]	75.7255	7.44482	yes	yes	2.87	1	1	1
Q96PK6	RNA-binding protein 14 OS=Homo sapiens GN=RBM14 PE=1 SV=2 - [RBM14_HUMAN]	69.4489	9.67139	yes	yes	2.84	4	2	2
Q9H4G0	Band 4.1-like protein 1 OS=Homo sapiens GN=EPB41L1 PE=1 SV=2 - [E41L1_HUMAN]	98.4422	5.61768	yes	yes	2.84	1	2	2
P16070	CD44 antigen OS=Homo sapiens GN=CD44 PE=1 SV=3 - [CD44_HUMAN]	81.4874	5.32568	yes	yes	2.83	9	2	2
Q9NTI5	Sister chromatid cohesion protein PDS5 homolog B OS=Homo sapiens GN=PDS5B PE=1 SV=1 - [PDS5B_HUMAN]	164.563	8.47021	yes	yes	2.83	3	3	3
P62333	26S protease regulatory subunit 10B OS=Homo sapiens GN=PSMC6 PE=1 SV=1 - [PRS10_HUMAN]	44.1451	7.48877	yes	yes	2.83	1	1	1
Q6NZY4	Zinc finger CCHC domain-containing protein 8 OS=Homo sapiens GN=ZCCHC8 PE=1 SV=2 - [ZCHC8_HUMAN]	78.5285	4.86865	yes	yes	2.83	1	1	1
Q99615	DnaJ homolog subfamily C member 7 OS=Homo sapiens GN=DNAJC7 PE=1 SV=2 - [DNJC7_HUMAN]	56.4047	6.96143	yes	yes	2.83	1	1	1
Q9NYV4	Cyclin-dependent kinase 12 OS=Homo sapiens GN=CDK12 PE=1 SV=2 - [CDK12_HUMAN]	164.054	9.43701	yes	yes	2.82	1	2	2
Q92466	DNA damage-binding protein 2 OS=Homo sapiens GN=DDB2 PE=1 SV=1 - [DDB2_HUMAN]	47.8334	9.46631	yes	no	2.81	1	1	1
O00148	ATP-dependent RNA helicase DDX39A OS=Homo sapiens GN=DDX39A PE=1 SV=2 - [DX39A_HUMAN]	49.098	5.68115	yes	yes	2.81	3	1	1
Q92598	Heat shock protein 105 kDa OS=Homo sapiens GN=HSPH1 PE=1 SV=1 - [HS105_HUMAN]	96.8037	5.38916	yes	yes	2.8	2	3	3
Q13838	Spliceosome RNA helicase DDX39B OS=Homo sapiens GN=DDX39B PE=1 SV=1 - [DX39B_HUMAN]	48.9599	5.66846	yes	yes	2.8	5	1	1
Q8TB61	Adenosine 3'-phospho 5'-phosphosulfate transporter 1 OS=Homo sapiens GN=SLC35B2 PE=1 SV=1 - [S35B2_HUMAN]	47.4836	9.15869	yes	yes	2.78	1	1	1
Q6NYC8	Phostensin OS=Homo sapiens GN=PPP1R18 PE=1 SV=1 - [PPR18_HUMAN]	67.9015	5.40186	yes	yes	2.77	1	1	1
Q96T88	E3 ubiquitin-protein ligase UHRF1 OS=Homo sapiens GN=UHRF1 PE=1 SV=1 - [UHRF1_HUMAN]	89.757	7.56201	yes	yes	2.77	1	1	1
O75369	Filamin-B OS=Homo sapiens GN=FLNB PE=1 SV=2 - [FLNB_HUMAN]	277.99	5.73193	yes	yes	2.77	2	4	4
Q14684	Ribosomal RNA processing protein 1 homolog B OS=Homo sapiens GN=RRP1B PE=1 SV=3 - [RRP1B_HUMAN]	84.3752	9.75928	yes	no	2.77	1	1	1
O15231	Zinc finger protein 185 OS=Homo sapiens GN=ZNF185 PE=1 SV=3 - [ZN185_HUMAN]	73.4802	7.00537	yes	yes	2.76	1	1	1
Q7L4I2	Arginine/serine-rich coiled-coil protein 2 OS=Homo sapiens GN=RSRC2 PE=1 SV=1 - [RSRC2_HUMAN]	50.5293	11.3267	yes	yes	2.76	1	1	1
O75616	GTPase Era, mitochondrial OS=Homo sapiens GN=ERAL1 PE=1 SV=2 - [ERAL1_HUMAN]	48.3195	8.83643	yes	no	2.75	1	1	1
Q9NUL5	UPF0515 protein C19orf66 OS=Homo sapiens GN=C19orf66 PE=1 SV=2 - [CS066_HUMAN]	33.0892	7.25439	yes	no	2.75	1	1	1
O15091	Mitochondrial ribonuclease P protein 3 OS=Homo sapiens GN=KIAA0391 PE=1 SV=2 - [MRRP3_HUMAN]	67.2725	8.77783	yes	yes	2.74	1	1	1
Q9ULV4	Coronin-1C OS=Homo sapiens GN=CORO1C PE=1 SV=1 - [COR1C_HUMAN]	53.2151	7.07861	yes	yes	2.74	1	3	3
P31641	Sodium- and chloride-dependent taurine transporter OS=Homo sapiens GN=SLC6A6 PE=1 SV=2 - [SC6A6_HUMAN]	69.7836	7.38623	yes	no	2.74	1	1	1
P46379	Large proline-rich protein BAG6 OS=Homo sapiens GN=BAG6 PE=1 SV=2 - [BAG6_HUMAN]	119.334	5.60498	yes	yes	2.74	1	1	1
P13645	Keratin, type I cytoskeletal 10 OS=Homo sapiens GN=KRT10 PE=1 SV=6 - [K1C10_HUMAN]	58.7917	5.21143	yes	yes	2.74	1	1	1
Q6NUK1	Calcium-binding mitochondrial carrier protein SCaMC-1 OS=Homo sapiens GN=SLC25A24 PE=1 SV=2 - [SCMC1_HUMAN]	53.3203	6.32861	yes	yes	2.73	1	1	1
Q16630	Cleavage and polyadenylation specificity factor subunit 6 OS=Homo sapiens GN=CPSF6 PE=1 SV=2 - [CPSF6_HUMAN]	59.1734	7.15186	yes	yes	2.72	1	1	1
P69849	Nodal modulator 3 OS=Homo sapiens GN=NOMO3 PE=2 SV=2 - [NOMO3_HUMAN]	134.049	5.66846	yes	yes	2.7	2	1	2
Q15833	Syntaxin-binding protein 2 OS=Homo sapiens GN=STXBP2 PE=1 SV=2 - [STXB2_HUMAN]	66.4105	6.55127	yes	yes	2.7	1	1	1
P46459	Vesicle-fusing ATPase OS=Homo sapiens GN=NSF PE=1 SV=3 - [NSF_HUMAN]	82.5421	6.94678	yes	yes	2.69	1	1	1
O43172	U4/U6 small nuclear ribonucleoprotein Prp4 OS=Homo sapiens GN=PRPF4 PE=1 SV=2 - [PRP4_HUMAN]	58.4124	7.41553	yes	yes	2.68	1	1	1
Q53GS9	U4/U6.U5 tri-snRNP-associated protein 2 OS=Homo sapiens GN=USP39 PE=1 SV=2 - [SNUT2_HUMAN]	65.3397	8.90967	yes	no	2.65	1	1	1
Q16531	DNA damage-binding protein 1 OS=Homo sapiens GN=DDB1 PE=1 SV=1 - [DDB1_HUMAN]	126.887	5.26221	yes	yes	2.63	1	1	1
Q9UFC0	Leucine-rich repeat and WD repeat-containing protein 1 OS=Homo sapiens GN=LRWD1 PE=1 SV=2 - [LRWD1_HUMAN]	70.8162	7.21045	yes	yes	2.63	1	1	1
Q9NRZ9	Lymphoid-specific helicase OS=Homo sapiens GN=HELLS PE=1 SV=1 - [HELLS_HUMAN]	97.0122	7.92822	yes	yes	2.63	1	1	1
Q53H12	Acylglycerol kinase, mitochondrial OS=Homo sapiens GN=AGK PE=1 SV=2 - [AGK_HUMAN]	47.1074	8.08936	yes	yes	2.61	1	1	1
P11310	Medium-chain specific acyl-CoA dehydrogenase, mitochondrial OS=Homo sapiens GN=ACADM PE=1 SV=1 - [ACADM_HUMAN]	46.5586	8.36768	yes	yes	2.61	1	1	1
Q9BY77	Polymerase delta-interacting protein 3 OS=Homo sapiens GN=POLDIP3 PE=1 SV=2 - [PDIP3_HUMAN]	46.0605	9.99365	yes	yes	2.61	1	1	1
A6NFT4	Coiled-coil domain-containing protein 42B OS=Homo sapiens GN=CCDC42B PE=2 SV=3 - [CC42B_HUMAN]	35.8921	7.51807	no	no	2.6	1	1	1
P49915	GMP synthase [glutamine-hydrolyzing] OS=Homo sapiens GN=GMPS PE=1 SV=1 - [GUAA_HUMAN]	76.667	6.87354	yes	yes	2.6	1	1	1
Q96JM3	Chromosome alignment-maintaining phosphoprotein 1 OS=Homo sapiens GN=CHAMP1 PE=1 SV=2 - [CHAP1_HUMAN]	89.0429	8.44092	yes	no	2.59	1	1	1
Q13813	Spectrin alpha chain, non-erythrocytic 1 OS=Homo sapiens GN=SPTAN1 PE=1 SV=3 - [SPTN1_HUMAN]	284.364	5.35107	yes	yes	2.59	4	4	4
P14868	Aspartate--tRNA ligase, cytoplasmic OS=Homo sapiens GN=DARS PE=1 SV=2 - [SYDC_HUMAN]	57.1	6.55127	yes	yes	2.59	1	1	1
Q12874	Splicing factor 3A subunit 3 OS=Homo sapiens GN=SF3A3 PE=1 SV=1 - [SF3A3_HUMAN]	58.8123	5.37646	yes	yes	2.59	2	1	1
Q15067	Peroxisomal acyl-coenzyme A oxidase 1 OS=Homo sapiens GN=ACOX1 PE=1 SV=3 - [ACOX1_HUMAN]	74.3762	8.1626	yes	yes	2.58	1	1	1
P29376	Leukocyte tyrosine kinase receptor OS=Homo sapiens GN=LTK PE=1 SV=3 - [LTK_HUMAN]	91.6228	6.49365	yes	yes	2.55	1	1	1
P07948	Tyrosine-protein kinase Lyn OS=Homo sapiens GN=LYN PE=1 SV=3 - [LYN_HUMAN]	58.5368	7.10791	yes	yes	2.54	1	1	1
Q92896	Golgi apparatus protein 1 OS=Homo sapiens GN=GLG1 PE=1 SV=2 - [GSLG1_HUMAN]	134.464	6.90283	yes	yes	2.54	1	2	2
Q5ZMP6	AP-2 complex subunit mu OS=Gallus gallus GN=AP2M1 PE=2 SV=1 - [AP2M1_CHICK]	49.3579	9.53955	no	no	2.54	8	1	1
Q9H361	Polyadenylate-binding protein 3 OS=Homo sapiens GN=PABPC3 PE=1 SV=2 - [PABP3_HUMAN]	69.9867	9.67139	yes	yes	2.54	2	1	1
P48444	Coatomer subunit delta OS=Homo sapiens GN=ARCN1 PE=1 SV=1 - [COPD_HUMAN]	57.1741	6.21436	yes	yes	2.54	1	1	1
Q2TAY7	WD40 repeat-containing protein SMU1 OS=Homo sapiens GN=SMU1 PE=1 SV=2 - [SMU1_HUMAN]	57.5072	7.18115	yes	yes	2.53	1	1	1
Q16629	Serine/arginine-rich splicing factor 7 OS=Homo sapiens GN=SRSF7 PE=1 SV=1 - [SRSF7_HUMAN]	27.35	11.8247	yes	yes	2.52	2	1	1
Q9BPX6	Calcium uptake protein 1, mitochondrial OS=Homo sapiens GN=MICU1 PE=1 SV=1 - [MICU1_HUMAN]	54.3165	8.41162	yes	yes	2.52	1	1	1
Q9UQM7	Calcium/calmodulin-dependent protein kinase type II subunit alpha OS=Homo sapiens GN=CAMK2A PE=1 SV=2 - [KCC2A_HUMAN]	54.0535	7.07861	yes	yes	2.51	4	1	1
Q8NI27	THO complex subunit 2 OS=Homo sapiens GN=THOC2 PE=1 SV=2 - [THOC2_HUMAN]	182.659	8.44092	yes	yes	2.51	1	4	4
Q9Y305	Acyl-coenzyme A thioesterase 9, mitochondrial OS=Homo sapiens GN=ACOT9 PE=1 SV=2 - [ACOT9_HUMAN]	49.8695	8.60205	yes	yes	2.51	1	1	1
P23497	Nuclear autoantigen Sp-100 OS=Homo sapiens GN=SP100 PE=1 SV=3 - [SP100_HUMAN]	100.354	8.22119	no	no	2.5	1	1	1
Q9UJX3	Anaphase-promoting complex subunit 7 OS=Homo sapiens GN=ANAPC7 PE=1 SV=4 - [APC7_HUMAN]	66.8128	5.64307	no	no	2.5	1	1	1
Q04637	Eukaryotic translation initiation factor 4 gamma 1 OS=Homo sapiens GN=EIF4G1 PE=1 SV=4 - [IF4G1_HUMAN]	175.382	5.32568	no	no	2.5	1	2	2
Q13310	Polyadenylate-binding protein 4 OS=Homo sapiens GN=PABPC4 PE=1 SV=1 - [PABP4_HUMAN]	70.7381	9.26123	no	no	2.48	1	1	1
Q6NUQ4	Transmembrane protein 214 OS=Homo sapiens GN=TMEM214 PE=1 SV=2 - [TM214_HUMAN]	77.1014	9.14404	no	no	2.47	1	1	1
Q9Y5Y6	Suppressor of tumorigenicity 14 protein OS=Homo sapiens GN=ST14 PE=1 SV=2 - [ST14_HUMAN]	94.7088	6.55127	no	no	2.46	1	1	1
Q96I24	Far upstream element-binding protein 3 OS=Homo sapiens GN=FUBP3 PE=1 SV=2 - [FUBP3_HUMAN]	61.6022	8.38232	no	no	2.45	1	1	1
Q01831	DNA repair protein complementing XP-C cells OS=Homo sapiens GN=XPC PE=1 SV=4 - [XPC_HUMAN]	105.887	8.89502	no	no	2.45	1	1	1
Q5ZPR3	CD276 antigen OS=Homo sapiens GN=CD276 PE=1 SV=1 - [CD276_HUMAN]	57.1995	4.90674	no	no	2.43	1	1	1
Q13416	Origin recognition complex subunit 2 OS=Homo sapiens GN=ORC2 PE=1 SV=2 - [ORC2_HUMAN]	65.9309	6.50732	no	no	2.43	1	1	1
Q9BQ52	Zinc phosphodiesterase ELAC protein 2 OS=Homo sapiens GN=ELAC2 PE=1 SV=2 - [RNZ2_HUMAN]	92.1602	7.89893	no	no	2.42	1	1	1
Q09161	Nuclear cap-binding protein subunit 1 OS=Homo sapiens GN=NCBP1 PE=1 SV=1 - [NCBP1_HUMAN]	91.7805	6.43018	no	no	2.41	3	3	3
Q6P996	Pyridoxal-dependent decarboxylase domain-containing protein 1 OS=Homo sapiens GN=PDXDC1 PE=1 SV=2 - [PDXD1_HUMAN]	86.6523	5.37646	no	no	2.41	1	1	1
P61011	Signal recognition particle 54 kDa protein OS=Homo sapiens GN=SRP54 PE=1 SV=1 - [SRP54_HUMAN]	55.6683	8.74854	no	no	2.38	1	1	1
Q9Y6D9	Mitotic spindle assembly checkpoint protein MAD1 OS=Homo sapiens GN=MAD1L1 PE=1 SV=2 - [MD1L1_HUMAN]	83.0156	5.92236	no	no	2.37	1	1	1
O75694	Nuclear pore complex protein Nup155 OS=Homo sapiens GN=NUP155 PE=1 SV=1 - [NU155_HUMAN]	155.1	6.16357	no	no	2.37	1	2	2
Q14435	Polypeptide N-acetylgalactosaminyltransferase 3 OS=Homo sapiens GN=GALNT3 PE=1 SV=2 - [GALT3_HUMAN]	72.5639	7.98682	no	no	2.37	1	1	1
Q7Z3B4	Nucleoporin p54 OS=Homo sapiens GN=NUP54 PE=1 SV=2 - [NUP54_HUMAN]	55.4014	7.02002	no	no	2.37	3	1	1
Q9H2P0	Activity-dependent neuroprotector homeobox protein OS=Homo sapiens GN=ADNP PE=1 SV=1 - [ADNP_HUMAN]	123.485	7.34229	no	no	2.36	1	1	1
Q15061	WD repeat-containing protein 43 OS=Homo sapiens GN=WDR43 PE=1 SV=3 - [WDR43_HUMAN]	74.8434	5.56689	no	no	2.36	2	1	1
P40939	Trifunctional enzyme subunit alpha, mitochondrial OS=Homo sapiens GN=HADHA PE=1 SV=2 - [ECHA_HUMAN]	82.9469	9.0415	no	no	2.36	1	1	1
Q9NQC3	Reticulon-4 OS=Homo sapiens GN=RTN4 PE=1 SV=2 - [RTN4_HUMAN]	129.851	4.50049	no	no	2.35	1	2	2
Q8N684	Cleavage and polyadenylation specificity factor subunit 7 OS=Homo sapiens GN=CPSF7 PE=1 SV=1 - [CPSF7_HUMAN]	52.0183	8.00146	no	no	2.34	1	1	1
O43837	Isocitrate dehydrogenase [NAD] subunit beta, mitochondrial OS=Homo sapiens GN=IDH3B PE=1 SV=2 - [IDH3B_HUMAN]	42.1566	8.45557	no	no	2.34	1	1	1
P19634	Sodium/hydrogen exchanger 1 OS=Homo sapiens GN=SLC9A1 PE=1 SV=2 - [SL9A1_HUMAN]	90.705	7.21045	no	no	2.33	1	1	1
A4IVS8	Phosphoribosylglycinamide formyltransferase 2 OS=Francisella tularensis subsp. tularensis (strain WY96-3418) GN=purT PE=3 SV=1 - [PURT_FRATW]	42.4761	6.53662	no	no	2.33	3	1	1
Q92667	A-kinase anchor protein 1, mitochondrial OS=Homo sapiens GN=AKAP1 PE=1 SV=1 - [AKAP1_HUMAN]	97.2809	4.94482	no	no	2.33	1	1	1
Q13123	Protein Red OS=Homo sapiens GN=IK PE=1 SV=3 - [RED_HUMAN]	65.5618	6.63916	no	no	2.33	1	1	1
O60809	PRAME family member 10 OS=Homo sapiens GN=PRAMEF10 PE=2 SV=3 - [PRA10_HUMAN]	55.0265	8.104	no	no	2.32	1	1	1
Q15418	Ribosomal protein S6 kinase alpha-1 OS=Homo sapiens GN=RPS6KA1 PE=1 SV=2 - [KS6A1_HUMAN]	82.6708	7.82568	no	no	2.31	1	1	1
Q15393	Splicing factor 3B subunit 3 OS=Homo sapiens GN=SF3B3 PE=1 SV=4 - [SF3B3_HUMAN]	135.492	5.26221	no	no	2.3	1	2	2
O95202	LETM1 and EF-hand domain-containing protein 1, mitochondrial OS=Homo sapiens GN=LETM1 PE=1 SV=1 - [LETM1_HUMAN]	83.302	6.69775	no	no	2.3	1	1	1
Q8IWA0	WD repeat-containing protein 75 OS=Homo sapiens GN=WDR75 PE=1 SV=1 - [WDR75_HUMAN]	94.4385	5.96045	no	no	2.29	1	1	1
Q15155	Nodal modulator 1 OS=Homo sapiens GN=NOMO1 PE=1 SV=5 - [NOMO1_HUMAN]	134.239	5.80811	no	no	2.29	1	1	2
P11717	Cation-independent mannose-6-phosphate receptor OS=Homo sapiens GN=IGF2R PE=1 SV=3 - [MPRI_HUMAN]	274.199	5.93506	no	no	2.29	1	3	3
Q01844	RNA-binding protein EWS OS=Homo sapiens GN=EWSR1 PE=1 SV=1 - [EWS_HUMAN]	68.4357	9.33447	no	no	2.29	1	1	1
O60885	Bromodomain-containing protein 4 OS=Homo sapiens GN=BRD4 PE=1 SV=2 - [BRD4_HUMAN]	152.124	9.18799	no	no	2.28	1	2	2
Q9UK58	Cyclin-L1 OS=Homo sapiens GN=CCNL1 PE=1 SV=1 - [CCNL1_HUMAN]	59.5972	10.6968	no	no	2.28	1	1	1
Q9BXP5	Serrate RNA effector molecule homolog OS=Homo sapiens GN=SRRT PE=1 SV=1 - [SRRT_HUMAN]	100.604	5.96045	no	no	2.28	1	2	2
Q96RN5	Mediator of RNA polymerase II transcription subunit 15 OS=Homo sapiens GN=MED15 PE=1 SV=2 - [MED15_HUMAN]	86.699	9.42236	no	no	2.28	1	1	1
Q9Y3T9	Nucleolar complex protein 2 homolog OS=Homo sapiens GN=NOC2L PE=1 SV=4 - [NOC2L_HUMAN]	84.8662	5.61768	no	no	2.27	1	1	1
O95239	Chromosome-associated kinesin KIF4A OS=Homo sapiens GN=KIF4A PE=1 SV=3 - [KIF4A_HUMAN]	139.794	6.26514	no	no	2.27	1	1	2
Q96PD5	N-acetylmuramoyl-L-alanine amidase OS=Homo sapiens GN=PGLYRP2 PE=1 SV=1 - [PGRP2_HUMAN]	62.1779	7.54736	no	no	2.26	1	1	1
O75439	Mitochondrial-processing peptidase subunit beta OS=Homo sapiens GN=PMPCB PE=1 SV=2 - [MPPB_HUMAN]	54.3315	6.82959	no	no	2.25	1	1	1
Q8NE71	ATP-binding cassette sub-family F member 1 OS=Homo sapiens GN=ABCF1 PE=1 SV=2 - [ABCF1_HUMAN]	95.8665	6.80029	no	no	2.25	1	1	1
Q92766	Ras-responsive element-binding protein 1 OS=Homo sapiens GN=RREB1 PE=1 SV=3 - [RREB1_HUMAN]	181.306	6.97607	no	no	2.25	1	2	2
Q5BKZ1	DBIRD complex subunit ZNF326 OS=Homo sapiens GN=ZNF326 PE=1 SV=2 - [ZN326_HUMAN]	65.6131	5.14795	no	no	2.23	2	2	2
P13796	Plastin-2 OS=Homo sapiens GN=LCP1 PE=1 SV=6 - [PLSL_HUMAN]	70.2439	5.42725	no	no	2.23	1	1	1
Q9H8Y8	Golgi reassembly-stacking protein 2 OS=Homo sapiens GN=GORASP2 PE=1 SV=3 - [GORS2_HUMAN]	47.116	4.81787	no	no	2.21	1	1	1
O43395	U4/U6 small nuclear ribonucleoprotein Prp3 OS=Homo sapiens GN=PRPF3 PE=1 SV=2 - [PRPF3_HUMAN]	77.4809	9.49561	no	no	2.2	1	1	1
P28331	NADH-ubiquinone oxidoreductase 75 kDa subunit, mitochondrial OS=Homo sapiens GN=NDUFS1 PE=1 SV=3 - [NDUS1_HUMAN]	79.4165	6.22705	no	no	2.2	1	1	1
P54727	UV excision repair protein RAD23 homolog B OS=Homo sapiens GN=RAD23B PE=1 SV=1 - [RD23B_HUMAN]	43.1446	4.84326	no	no	2.2	1	1	1
O15031	Plexin-B2 OS=Homo sapiens GN=PLXNB2 PE=1 SV=3 - [PLXB2_HUMAN]	204.997	6.23975	no	no	2.18	1	3	3
O95625	Zinc finger and BTB domain-containing protein 11 OS=Homo sapiens GN=ZBTB11 PE=1 SV=2 - [ZBT11_HUMAN]	119.308	8.66064	no	no	2.18	1	2	2
P49916	DNA ligase 3 OS=Homo sapiens GN=LIG3 PE=1 SV=2 - [DNLI3_HUMAN]	112.835	9.01221	no	no	2.18	1	1	1
Q13724	Mannosyl-oligosaccharide glucosidase OS=Homo sapiens GN=MOGS PE=1 SV=5 - [MOGS_HUMAN]	91.8606	8.89502	no	no	2.15	1	1	1
Q14241	Transcription elongation factor B polypeptide 3 OS=Homo sapiens GN=TCEB3 PE=1 SV=2 - [ELOA1_HUMAN]	89.8533	9.56885	no	no	2.13	1	1	1
O95831	Apoptosis-inducing factor 1, mitochondrial OS=Homo sapiens GN=AIFM1 PE=1 SV=1 - [AIFM1_HUMAN]	66.8589	8.95361	no	no	2.12	1	1	1
P49792	E3 SUMO-protein ligase RanBP2 OS=Homo sapiens GN=RANBP2 PE=1 SV=2 - [RBP2_HUMAN]	357.974	6.20166	no	no	2.11	1	3	3
Q96S55	ATPase WRNIP1 OS=Homo sapiens GN=WRNIP1 PE=1 SV=2 - [WRIP1_HUMAN]	72.0878	6.1001	no	no	2.11	3	1	1
P36578	60S ribosomal protein L4 OS=Homo sapiens GN=RPL4 PE=1 SV=5 - [RL4_HUMAN]	47.6674	11.063	no	no	2.11	1	1	1
Q8WVC0	RNA polymerase-associated protein LEO1 OS=Homo sapiens GN=LEO1 PE=1 SV=1 - [LEO1_HUMAN]	75.3593	4.51318	no	no	2.1	1	2	2
Q13177	Serine/threonine-protein kinase PAK 2 OS=Homo sapiens GN=PAK2 PE=1 SV=3 - [PAK2_HUMAN]	58.0059	5.96045	no	no	2.1	7	1	1
Q9P2S2	Neurexin-2 OS=Homo sapiens GN=NRXN2 PE=2 SV=1 - [NRX2A_HUMAN]	184.865	5.92236	no	no	2.1	1	1	1
P33993	DNA replication licensing factor MCM7 OS=Homo sapiens GN=MCM7 PE=1 SV=4 - [MCM7_HUMAN]	81.2566	6.45557	no	no	2.09	2	1	1
Q14677	Clathrin interactor 1 OS=Homo sapiens GN=CLINT1 PE=1 SV=1 - [EPN4_HUMAN]	68.2158	6.41748	no	no	2.08	1	1	1
Q502J0	Lysophosphatidylcholine acyltransferase 2 OS=Danio rerio GN=lpcat2 PE=2 SV=1 - [PCAT2_DANRE]	59.3857	6.40479	no	no	2.08	1	1	1
Q9NXE4	Sphingomyelin phosphodiesterase 4 OS=Homo sapiens GN=SMPD4 PE=1 SV=2 - [NSMA3_HUMAN]	93.2921	7.97217	no	no	2.06	1	1	1
Q02447	Transcription factor Sp3 OS=Homo sapiens GN=SP3 PE=1 SV=3 - [SP3_HUMAN]	81.8756	5.26221	no	no	2.05	1	1	1
Q9H2H9	Sodium-coupled neutral amino acid transporter 1 OS=Homo sapiens GN=SLC38A1 PE=1 SV=1 - [S38A1_HUMAN]	54.0122	7.02002	no	no	2.05	4	2	2
P23229	Integrin alpha-6 OS=Homo sapiens GN=ITGA6 PE=1 SV=5 - [ITA6_HUMAN]	126.526	6.60986	no	no	2.04	1	2	2
Q6PJT7	Zinc finger CCCH domain-containing protein 14 OS=Homo sapiens GN=ZC3H14 PE=1 SV=1 - [ZC3HE_HUMAN]	82.8233	7.31299	no	no	2.04	1	1	1
P52294	Importin subunit alpha-5 OS=Homo sapiens GN=KPNA1 PE=1 SV=3 - [IMA5_HUMAN]	60.1836	5.0083	no	no	2.04	1	1	1
Q5RCW2	Polyribonucleotide nucleotidyltransferase 1, mitochondrial OS=Pongo abelii GN=PNPT1 PE=2 SV=2 - [PNPT1_PONAB]	85.7966	7.73779	no	no	2.04	2	1	1
Q14449	Growth factor receptor-bound protein 14 OS=Homo sapiens GN=GRB14 PE=1 SV=2 - [GRB14_HUMAN]	60.9496	8.29443	no	no	2.04	1	1	1
Q8IYN0	Zinc finger protein 100 OS=Homo sapiens GN=ZNF100 PE=2 SV=2 - [ZN100_HUMAN]	62.7037	8.93896	no	no	2.03	1	1	1
Q05682	Caldesmon OS=Homo sapiens GN=CALD1 PE=1 SV=3 - [CALD1_HUMAN]	93.1754	5.65576	no	no	2.02	1	1	1
Q9BZF1	Oxysterol-binding protein-related protein 8 OS=Homo sapiens GN=OSBPL8 PE=1 SV=3 - [OSBL8_HUMAN]	101.132	6.96143	no	no	2.02	1	1	1
Q9H1B7	Interferon regulatory factor 2-binding protein-like OS=Homo sapiens GN=IRF2BPL PE=1 SV=1 - [I2BPL_HUMAN]	82.607	8.23584	no	no	2.01	1	2	2
Q13835	Plakophilin-1 OS=Homo sapiens GN=PKP1 PE=1 SV=2 - [PKP1_HUMAN]	82.8078	9.12939	no	no	2.01	1	1	1
Q9BSJ8	Extended synaptotagmin-1 OS=Homo sapiens GN=ESYT1 PE=1 SV=1 - [ESYT1_HUMAN]	122.78	5.8335	no	no	1.99	2	2	2
Q14690	Protein RRP5 homolog OS=Homo sapiens GN=PDCD11 PE=1 SV=3 - [RRP5_HUMAN]	208.57	8.86572	no	no	1.98	1	2	2
Q4G163	F-box only protein 43 OS=Homo sapiens GN=FBXO43 PE=1 SV=3 - [FBX43_HUMAN]	78.3536	8.07471	no	no	1.98	1	1	1
Q8IWX8	Calcium homeostasis endoplasmic reticulum protein OS=Homo sapiens GN=CHERP PE=1 SV=3 - [CHERP_HUMAN]	103.637	9.0415	no	no	1.97	1	1	1
Q92797	Symplekin OS=Homo sapiens GN=SYMPK PE=1 SV=2 - [SYMPK_HUMAN]	141.059	6.12549	no	no	1.96	1	1	1
Q9BVJ6	U3 small nucleolar RNA-associated protein 14 homolog A OS=Homo sapiens GN=UTP14A PE=1 SV=1 - [UT14A_HUMAN]	87.9241	7.86963	no	no	1.95	3	1	1
P17844	Probable ATP-dependent RNA helicase DDX5 OS=Homo sapiens GN=DDX5 PE=1 SV=1 - [DDX5_HUMAN]	69.1047	8.92432	no	no	1.95	1	1	1
Q5T0Z8	Uncharacterized protein C6orf132 OS=Homo sapiens GN=C6orf132 PE=1 SV=4 - [CF132_HUMAN]	123.958	9.45166	no	no	1.94	1	1	1
Q9BW19	Kinesin-like protein KIFC1 OS=Homo sapiens GN=KIFC1 PE=1 SV=2 - [KIFC1_HUMAN]	73.7023	8.98291	no	no	1.93	1	1	1
Q9Y5B9	FACT complex subunit SPT16 OS=Homo sapiens GN=SUPT16H PE=1 SV=1 - [SP16H_HUMAN]	119.838	5.65576	no	no	1.91	1	1	1
P33992	DNA replication licensing factor MCM5 OS=Homo sapiens GN=MCM5 PE=1 SV=5 - [MCM5_HUMAN]	82.2332	8.36768	no	no	1.91	1	1	1
Q8WY36	HMG box transcription factor BBX OS=Homo sapiens GN=BBX PE=1 SV=1 - [BBX_HUMAN]	105.064	8.79248	no	no	1.91	1	1	1
Q9NZI8	Insulin-like growth factor 2 mRNA-binding protein 1 OS=Homo sapiens GN=IGF2BP1 PE=1 SV=2 - [IF2B1_HUMAN]	63.4412	9.20264	no	no	1.91	1	1	1
P06576	ATP synthase subunit beta, mitochondrial OS=Homo sapiens GN=ATP5B PE=1 SV=3 - [ATPB_HUMAN]	56.5246	5.40186	no	no	1.89	1	1	1
P53618	Coatomer subunit beta OS=Homo sapiens GN=COPB1 PE=1 SV=3 - [COPB_HUMAN]	107.074	6.04932	no	no	1.89	1	1	1
O95453	Poly(A)-specific ribonuclease PARN OS=Homo sapiens GN=PARN PE=1 SV=1 - [PARN_HUMAN]	73.4048	6.20166	no	no	1.88	1	1	1
P51532	Transcription activator BRG1 OS=Homo sapiens GN=SMARCA4 PE=1 SV=2 - [SMCA4_HUMAN]	184.53	7.88428	no	no	1.88	4	2	2
P33176	Kinesin-1 heavy chain OS=Homo sapiens GN=KIF5B PE=1 SV=1 - [KINH_HUMAN]	109.617	6.50732	no	no	1.87	1	1	1
P30876	DNA-directed RNA polymerase II subunit RPB2 OS=Homo sapiens GN=POLR2B PE=1 SV=1 - [RPB2_HUMAN]	133.811	6.87354	no	no	1.87	2	1	1
Q10570	Cleavage and polyadenylation specificity factor subunit 1 OS=Homo sapiens GN=CPSF1 PE=1 SV=2 - [CPSF1_HUMAN]	160.782	6.40479	no	no	1.87	1	1	1
P14866	Heterogeneous nuclear ribonucleoprotein L OS=Homo sapiens GN=HNRNPL PE=1 SV=2 - [HNRPL_HUMAN]	64.0924	8.22119	no	no	1.87	1	1	1
Q8IZL8	Proline-, glutamic acid- and leucine-rich protein 1 OS=Homo sapiens GN=PELP1 PE=1 SV=2 - [PELP1_HUMAN]	119.624	4.33545	no	no	1.86	1	1	1
Q14004	Cyclin-dependent kinase 13 OS=Homo sapiens GN=CDK13 PE=1 SV=2 - [CDK13_HUMAN]	164.823	9.68604	no	no	1.85	1	1	1
Q5T9A4	ATPase family AAA domain-containing protein 3B OS=Homo sapiens GN=ATAD3B PE=1 SV=1 - [ATD3B_HUMAN]	72.5273	9.20264	no	no	1.85	1	1	1
Q6UN15	Pre-mRNA 3'-end-processing factor FIP1 OS=Homo sapiens GN=FIP1L1 PE=1 SV=1 - [FIP1_HUMAN]	66.4865	5.59229	no	no	1.85	1	1	1
P55011	Solute carrier family 12 member 2 OS=Homo sapiens GN=SLC12A2 PE=1 SV=1 - [S12A2_HUMAN]	131.364	6.40479	no	no	1.82	1	1	1
Q8TCJ2	Dolichyl-diphosphooligosaccharide--protein glycosyltransferase subunit STT3B OS=Homo sapiens GN=STT3B PE=1 SV=1 - [STT3B_HUMAN]	93.6137	8.90967	no	no	1.82	1	1	1
Q9BTV5	Fibronectin type III and SPRY domain-containing protein 1 OS=Homo sapiens GN=FSD1 PE=1 SV=1 - [FSD1_HUMAN]	55.7842	6.99072	no	no	1.81	1	1	1
P12830	Cadherin-1 OS=Homo sapiens GN=CDH1 PE=1 SV=3 - [CADH1_HUMAN]	97.3959	4.729	no	no	1.81	1	1	1
Q13523	Serine/threonine-protein kinase PRP4 homolog OS=Homo sapiens GN=PRPF4B PE=1 SV=3 - [PRP4B_HUMAN]	116.916	10.2573	no	no	1.79	1	2	2
Q16850	Lanosterol 14-alpha demethylase OS=Homo sapiens GN=CYP51A1 PE=1 SV=3 - [CP51A_HUMAN]	56.7695	8.52881	no	no	1.79	1	1	1
Q9ULU4	Protein kinase C-binding protein 1 OS=Homo sapiens GN=ZMYND8 PE=1 SV=2 - [PKCB1_HUMAN]	131.61	7.1958	no	no	1.77	1	1	1
Q07157	Tight junction protein ZO-1 OS=Homo sapiens GN=TJP1 PE=1 SV=3 - [ZO1_HUMAN]	195.34	6.69775	no	no	1.77	1	2	2
Q15643	Thyroid receptor-interacting protein 11 OS=Homo sapiens GN=TRIP11 PE=1 SV=3 - [TRIPB_HUMAN]	227.447	5.26221	no	no	1.77	1	2	2
Q8N655	Uncharacterized protein C10orf12 OS=Homo sapiens GN=C10orf12 PE=1 SV=1 - [CJ012_HUMAN]	137.139	8.23584	no	no	1.76	1	1	2
Q9Y2U8	Inner nuclear membrane protein Man1 OS=Homo sapiens GN=LEMD3 PE=1 SV=2 - [MAN1_HUMAN]	99.9351	7.54736	no	no	1.76	1	1	1
Q99575	Ribonucleases P/MRP protein subunit POP1 OS=Homo sapiens GN=POP1 PE=1 SV=2 - [POP1_HUMAN]	114.636	9.21729	no	no	1.76	1	1	1
O43143	Putative pre-mRNA-splicing factor ATP-dependent RNA helicase DHX15 OS=Homo sapiens GN=DHX15 PE=1 SV=2 - [DHX15_HUMAN]	90.8752	7.45947	no	no	1.76	1	1	1
Q6WCQ1	Myosin phosphatase Rho-interacting protein OS=Homo sapiens GN=MPRIP PE=1 SV=3 - [MPRIP_HUMAN]	116.461	6.21436	no	no	1.76	1	1	1
O43390	Heterogeneous nuclear ribonucleoprotein R OS=Homo sapiens GN=HNRNPR PE=1 SV=1 - [HNRPR_HUMAN]	70.8993	8.1333	no	no	1.74	1	1	1
O14776	Transcription elongation regulator 1 OS=Homo sapiens GN=TCERG1 PE=1 SV=2 - [TCRG1_HUMAN]	123.823	8.646	no	no	1.73	1	1	1
P57740	Nuclear pore complex protein Nup107 OS=Homo sapiens GN=NUP107 PE=1 SV=1 - [NU107_HUMAN]	106.307	5.42725	no	no	1.73	1	1	1
P28370	Probable global transcription activator SNF2L1 OS=Homo sapiens GN=SMARCA1 PE=1 SV=2 - [SMCA1_HUMAN]	122.527	8.08936	no	no	1.71	1	1	1
Q9Y4L1	Hypoxia up-regulated protein 1 OS=Homo sapiens GN=HYOU1 PE=1 SV=1 - [HYOU1_HUMAN]	111.266	5.22412	no	no	1.7	1	1	1
Q96Q89	Kinesin-like protein KIF20B OS=Homo sapiens GN=KIF20B PE=1 SV=3 - [KI20B_HUMAN]	210.5	5.66846	no	no	1.7	1	3	3
P17480	Nucleolar transcription factor 1 OS=Homo sapiens GN=UBTF PE=1 SV=1 - [UBF1_HUMAN]	89.3502	5.80811	no	no	1.7	3	1	1
Q08174	Protocadherin-1 OS=Homo sapiens GN=PCDH1 PE=1 SV=2 - [PCDH1_HUMAN]	114.673	5.03369	no	no	1.7	1	1	1
O00159	Unconventional myosin-Ic OS=Homo sapiens GN=MYO1C PE=1 SV=4 - [MYO1C_HUMAN]	121.606	9.40771	no	no	1.69	1	1	1
Q9UIG0	Tyrosine-protein kinase BAZ1B OS=Homo sapiens GN=BAZ1B PE=1 SV=2 - [BAZ1B_HUMAN]	170.796	8.48486	no	no	1.69	1	1	1
Q9NSE4	Isoleucine--tRNA ligase, mitochondrial OS=Homo sapiens GN=IARS2 PE=1 SV=2 - [SYIM_HUMAN]	113.719	7.1958	no	no	1.68	1	1	1
O14979	Heterogeneous nuclear ribonucleoprotein D-like OS=Homo sapiens GN=HNRNPDL PE=1 SV=3 - [HNRDL_HUMAN]	46.4091	9.56885	no	no	1.67	1	1	1
Q86V48	Leucine zipper protein 1 OS=Homo sapiens GN=LUZP1 PE=1 SV=2 - [LUZP1_HUMAN]	120.202	8.49951	no	no	1.67	1	1	1
O95425	Supervillin OS=Homo sapiens GN=SVIL PE=1 SV=2 - [SVIL_HUMAN]	247.593	6.97607	no	no	1.67	1	2	2
Q9NRL2	Bromodomain adjacent to zinc finger domain protein 1A OS=Homo sapiens GN=BAZ1A PE=1 SV=2 - [BAZ1A_HUMAN]	178.592	6.59521	no	no	1.67	1	1	2
O60313	Dynamin-like 120 kDa protein, mitochondrial OS=Homo sapiens GN=OPA1 PE=1 SV=3 - [OPA1_HUMAN]	111.561	7.86963	no	no	1.67	1	1	1
Q14669	E3 ubiquitin-protein ligase TRIP12 OS=Homo sapiens GN=TRIP12 PE=1 SV=1 - [TRIPC_HUMAN]	220.296	8.48486	no	no	1.66	1	2	2
Q9NVH2	Integrator complex subunit 7 OS=Homo sapiens GN=INTS7 PE=1 SV=1 - [INT7_HUMAN]	106.766	8.01611	no	no	1.66	1	1	1
O14974	Protein phosphatase 1 regulatory subunit 12A OS=Homo sapiens GN=PPP1R12A PE=1 SV=1 - [MYPT1_HUMAN]	115.211	5.40186	no	no	1.65	1	1	1
O94874	E3 UFM1-protein ligase 1 OS=Homo sapiens GN=UFL1 PE=1 SV=2 - [UFL1_HUMAN]	89.5398	6.78564	no	no	1.64	5	1	1
Q6UB35	Monofunctional C1-tetrahydrofolate synthase, mitochondrial OS=Homo sapiens GN=MTHFD1L PE=1 SV=1 - [C1TM_HUMAN]	105.724	8.06006	no	no	1.64	1	1	1
O60729	Dual specificity protein phosphatase CDC14B OS=Homo sapiens GN=CDC14B PE=1 SV=1 - [CC14B_HUMAN]	56.7655	9.02686	no	no	1.61	1	1	1
Q03701	CCAAT/enhancer-binding protein zeta OS=Homo sapiens GN=CEBPZ PE=1 SV=3 - [CEBPZ_HUMAN]	120.898	5.93506	no	no	1.61	1	1	1
Q01082	Spectrin beta chain, non-erythrocytic 1 OS=Homo sapiens GN=SPTBN1 PE=1 SV=2 - [SPTB2_HUMAN]	274.439	5.56689	no	no	1.61	1	2	2
Q96QC0	Serine/threonine-protein phosphatase 1 regulatory subunit 10 OS=Homo sapiens GN=PPP1R10 PE=1 SV=1 - [PP1RA_HUMAN]	98.996	9.17334	no	no	1.6	1	1	1
Q9BZ95	Histone-lysine N-methyltransferase NSD3 OS=Homo sapiens GN=WHSC1L1 PE=1 SV=1 - [NSD3_HUMAN]	161.509	8.20654	no	no	1.6	1	1	1
Q4R729	SH3 domain-containing protein 21 OS=Macaca fascicularis GN=SH3D21 PE=2 SV=1 - [SH321_MACFA]	75.1236	5.94775	no	no	1.59	1	1	1
Q01780	Exosome component 10 OS=Homo sapiens GN=EXOSC10 PE=1 SV=2 - [EXOSX_HUMAN]	100.768	8.45557	no	no	1.58	1	1	1
O43795	Unconventional myosin-Ib OS=Homo sapiens GN=MYO1B PE=1 SV=3 - [MYO1B_HUMAN]	131.902	9.37842	no	no	1.58	1	1	1
Q9H4L5	Oxysterol-binding protein-related protein 3 OS=Homo sapiens GN=OSBPL3 PE=1 SV=1 - [OSBL3_HUMAN]	101.16	6.87354	no	no	1.58	1	1	1
Q8TAQ2	SWI/SNF complex subunit SMARCC2 OS=Homo sapiens GN=SMARCC2 PE=1 SV=1 - [SMRC2_HUMAN]	132.797	5.69385	no	no	1.57	1	1	1
Q2IBB2	Cortactin-binding protein 2 OS=Rhinolophus ferrumequinum GN=CTTNBP2 PE=3 SV=1 - [CTTB2_RHIFE]	180.326	7.51807	no	no	1.56	1	1	1
O00410	Importin-5 OS=Homo sapiens GN=IPO5 PE=1 SV=4 - [IPO5_HUMAN]	123.55	4.94482	no	no	1.55	2	1	1
Q8WYP5	Protein ELYS OS=Homo sapiens GN=AHCTF1 PE=1 SV=3 - [ELYS_HUMAN]	252.342	6.59521	no	no	1.54	1	2	2
Q01813	6-phosphofructokinase type C OS=Homo sapiens GN=PFKP PE=1 SV=2 - [K6PP_HUMAN]	85.5415	7.54736	no	no	1.53	1	1	1
Q9UH99	SUN domain-containing protein 2 OS=Homo sapiens GN=SUN2 PE=1 SV=3 - [SUN2_HUMAN]	80.2616	6.72705	no	no	1.53	1	1	1
Q13191	E3 ubiquitin-protein ligase CBL-B OS=Homo sapiens GN=CBLB PE=1 SV=2 - [CBLB_HUMAN]	109.38	7.88428	no	no	1.53	1	1	1
Q9Y232	Chromodomain Y-like protein OS=Homo sapiens GN=CDYL PE=1 SV=2 - [CDYL1_HUMAN]	66.44	9.45166	no	no	1.51	1	1	1
Q7Z6E9	E3 ubiquitin-protein ligase RBBP6 OS=Homo sapiens GN=RBBP6 PE=1 SV=1 - [RBBP6_HUMAN]	201.442	9.64209	no	no	1.51	1	2	2
Q99459	Cell division cycle 5-like protein OS=Homo sapiens GN=CDC5L PE=1 SV=2 - [CDC5L_HUMAN]	92.1937	8.17725	no	no	1.5	1	1	1
Q5SNT2	Transmembrane protein 201 OS=Homo sapiens GN=TMEM201 PE=1 SV=1 - [TM201_HUMAN]	72.1898	9.21729	no	no	1.5	1	1	1
P43246	DNA mismatch repair protein Msh2 OS=Homo sapiens GN=MSH2 PE=1 SV=1 - [MSH2_HUMAN]	104.677	5.77002	no	no	1.5	2	1	1
O94973	AP-2 complex subunit alpha-2 OS=Homo sapiens GN=AP2A2 PE=1 SV=2 - [AP2A2_HUMAN]	103.895	6.96143	no	no	1.49	1	1	1
Q8NEN9	PDZ domain-containing protein 8 OS=Homo sapiens GN=PDZD8 PE=1 SV=1 - [PDZD8_HUMAN]	128.483	6.0874	no	no	1.47	1	1	1
O75533	Splicing factor 3B subunit 1 OS=Homo sapiens GN=SF3B1 PE=1 SV=3 - [SF3B1_HUMAN]	145.738	7.09326	no	no	1.46	1	1	1
Q9Y6X9	MORC family CW-type zinc finger protein 2 OS=Homo sapiens GN=MORC2 PE=1 SV=2 - [MORC2_HUMAN]	117.75	8.38232	no	no	1.45	1	1	1
Q92922	SWI/SNF complex subunit SMARCC1 OS=Homo sapiens GN=SMARCC1 PE=1 SV=3 - [SMRC1_HUMAN]	122.79	5.75732	no	no	1.45	1	2	2
Q96TA2	ATP-dependent zinc metalloprotease YME1L1 OS=Homo sapiens GN=YME1L1 PE=1 SV=2 - [YMEL1_HUMAN]	86.4009	8.76318	no	no	1.42	1	1	1
P19367	Hexokinase-1 OS=Homo sapiens GN=HK1 PE=1 SV=3 - [HXK1_HUMAN]	102.42	6.80029	no	no	1.42	4	1	1
A6NNT2	Putative uncharacterized protein C16orf96 OS=Homo sapiens GN=C16orf96 PE=5 SV=3 - [CP096_HUMAN]	124.963	7.03467	no	no	1.4	1	1	1
Q9H6R4	Nucleolar protein 6 OS=Homo sapiens GN=NOL6 PE=1 SV=2 - [NOL6_HUMAN]	127.513	7.63525	no	no	1.4	1	1	1
Q96KR1	Zinc finger RNA-binding protein OS=Homo sapiens GN=ZFR PE=1 SV=2 - [ZFR_HUMAN]	116.939	9.0415	no	no	1.4	1	1	1
Q15648	Mediator of RNA polymerase II transcription subunit 1 OS=Homo sapiens GN=MED1 PE=1 SV=4 - [MED1_HUMAN]	168.373	8.73389	no	no	1.39	1	1	1
O95785	Protein Wiz OS=Homo sapiens GN=WIZ PE=1 SV=2 - [WIZ_HUMAN]	178.563	6.85889	no	no	1.39	2	1	1
Q8WTT2	Nucleolar complex protein 3 homolog OS=Homo sapiens GN=NOC3L PE=1 SV=1 - [NOC3L_HUMAN]	92.4896	9.17334	no	no	1.38	1	1	1
Q7Z3K3	Pogo transposable element with ZNF domain OS=Homo sapiens GN=POGZ PE=1 SV=2 - [POGZ_HUMAN]	155.245	7.40088	no	no	1.35	1	1	1
Q7Z5K2	Wings apart-like protein homolog OS=Homo sapiens GN=WAPAL PE=1 SV=1 - [WAPL_HUMAN]	132.863	5.43994	no	no	1.34	1	1	1
P49454	Centromere protein F OS=Homo sapiens GN=CENPF PE=1 SV=2 - [CENPF_HUMAN]	367.537	5.07178	no	no	1.34	1	2	2
Q99569	Plakophilin-4 OS=Homo sapiens GN=PKP4 PE=1 SV=2 - [PKP4_HUMAN]	131.787	8.93896	no	no	1.34	1	1	1
P56192	Methionine--tRNA ligase, cytoplasmic OS=Homo sapiens GN=MARS PE=1 SV=2 - [SYMC_HUMAN]	101.052	6.16357	no	no	1.33	1	1	1
O94979	Protein transport protein Sec31A OS=Homo sapiens GN=SEC31A PE=1 SV=3 - [SC31A_HUMAN]	132.931	6.88818	no	no	1.31	1	1	1
Q9Y6D5	Brefeldin A-inhibited guanine nucleotide-exchange protein 2 OS=Homo sapiens GN=ARFGEF2 PE=1 SV=3 - [BIG2_HUMAN]	201.909	6.32861	no	no	1.29	1	1	1
Q9UKV3	Apoptotic chromatin condensation inducer in the nucleus OS=Homo sapiens GN=ACIN1 PE=1 SV=2 - [ACINU_HUMAN]	151.771	6.43018	no	no	1.27	1	1	1
Q5JRA6	Melanoma inhibitory activity protein 3 OS=Homo sapiens GN=MIA3 PE=1 SV=1 - [MIA3_HUMAN]	213.57	4.84326	no	no	1.26	1	1	1
Q02241	Kinesin-like protein KIF23 OS=Homo sapiens GN=KIF23 PE=1 SV=3 - [KIF23_HUMAN]	109.99	8.51416	no	no	1.25	1	1	1
P27816	Microtubule-associated protein 4 OS=Homo sapiens GN=MAP4 PE=1 SV=3 - [MAP4_HUMAN]	120.93	5.42725	no	no	1.22	1	1	1
P55265	Double-stranded RNA-specific adenosine deaminase OS=Homo sapiens GN=ADAR PE=1 SV=4 - [DSRAD_HUMAN]	135.981	8.646	no	no	1.22	1	1	1
Q8WUA4	General transcription factor 3C polypeptide 2 OS=Homo sapiens GN=GTF3C2 PE=1 SV=2 - [TF3C2_HUMAN]	100.616	7.31299	no	no	1.21	1	1	1
P23634	Plasma membrane calcium-transporting ATPase 4 OS=Homo sapiens GN=ATP2B4 PE=1 SV=2 - [AT2B4_HUMAN]	137.833	6.59521	no	no	1.21	2	1	1
P98194	Calcium-transporting ATPase type 2C member 1 OS=Homo sapiens GN=ATP2C1 PE=1 SV=3 - [AT2C1_HUMAN]	100.512	6.7417	no	no	1.2	1	1	1
Q7L576	Cytoplasmic FMR1-interacting protein 1 OS=Homo sapiens GN=CYFIP1 PE=1 SV=1 - [CYFP1_HUMAN]	145.089	6.90283	no	no	1.2	1	1	1
B0SA75	DNA ligase OS=Leptospira biflexa serovar Patoc (strain Patoc 1 / Ames) GN=ligA PE=3 SV=1 - [DNLJ_LEPBA]	75.3408	8.04541	no	no	1.19	1	1	1
P98175	RNA-binding protein 10 OS=Homo sapiens GN=RBM10 PE=1 SV=3 - [RBM10_HUMAN]	103.469	5.97314	no	no	1.18	1	1	1
Q9H501	ESF1 homolog OS=Homo sapiens GN=ESF1 PE=1 SV=1 - [ESF1_HUMAN]	98.735	5.10986	no	no	1.18	1	1	1
P42684	Abelson tyrosine-protein kinase 2 OS=Homo sapiens GN=ABL2 PE=1 SV=1 - [ABL2_HUMAN]	128.263	8.07471	no	no	1.18	1	1	1
O75534	Cold shock domain-containing protein E1 OS=Homo sapiens GN=CSDE1 PE=1 SV=2 - [CSDE1_HUMAN]	88.8289	6.25244	no	no	1.13	1	1	1
Q9UKJ3	G patch domain-containing protein 8 OS=Homo sapiens GN=GPATCH8 PE=1 SV=2 - [GPTC8_HUMAN]	164.098	8.66064	no	no	1.13	1	1	1
O95782	AP-2 complex subunit alpha-1 OS=Homo sapiens GN=AP2A1 PE=1 SV=3 - [AP2A1_HUMAN]	107.478	7.03467	no	no	1.13	1	1	1
Q92576	PHD finger protein 3 OS=Homo sapiens GN=PHF3 PE=1 SV=3 - [PHF3_HUMAN]	229.339	6.96143	no	no	1.13	1	1	1
O14980	Exportin-1 OS=Homo sapiens GN=XPO1 PE=1 SV=1 - [XPO1_HUMAN]	123.306	6.06201	no	no	1.12	1	1	1
Q14157	Ubiquitin-associated protein 2-like OS=Homo sapiens GN=UBAP2L PE=1 SV=2 - [UBP2L_HUMAN]	114.465	7.10791	no	no	1.1	1	1	1
Q13753	Laminin subunit gamma-2 OS=Homo sapiens GN=LAMC2 PE=1 SV=2 - [LAMC2_HUMAN]	130.892	6.18896	no	no	1.09	1	1	1
Q9BTC0	Death-inducer obliterator 1 OS=Homo sapiens GN=DIDO1 PE=1 SV=5 - [DIDO1_HUMAN]	243.723	7.88428	no	no	1.07	1	2	2
Q08378	Golgin subfamily A member 3 OS=Homo sapiens GN=GOLGA3 PE=1 SV=2 - [GOGA3_HUMAN]	167.252	5.43994	no	no	1.07	1	1	1
A6NE01	Protein FAM186A OS=Homo sapiens GN=FAM186A PE=2 SV=3 - [F186A_HUMAN]	262.595	8.60205	no	no	1.06	1	1	1
Q8TBZ2	MYCBP-associated protein OS=Homo sapiens GN=MYCBPAP PE=1 SV=2 - [MYBPP_HUMAN]	108.085	7.48877	no	no	1.06	1	1	1
Q16706	Alpha-mannosidase 2 OS=Homo sapiens GN=MAN2A1 PE=1 SV=2 - [MA2A1_HUMAN]	131.057	7.57666	no	no	1.05	1	1	1
Q68CP9	AT-rich interactive domain-containing protein 2 OS=Homo sapiens GN=ARID2 PE=1 SV=2 - [ARID2_HUMAN]	197.268	7.41553	no	no	1.04	1	1	1
P28290	Sperm-specific antigen 2 OS=Homo sapiens GN=SSFA2 PE=1 SV=3 - [SSFA2_HUMAN]	138.3	5.18604	no	no	1.03	1	1	1
Q08211	ATP-dependent RNA helicase A OS=Homo sapiens GN=DHX9 PE=1 SV=4 - [DHX9_HUMAN]	140.869	6.84424	no	no	1.02	1	1	1
Q5VYS8	Terminal uridylyltransferase 7 OS=Homo sapiens GN=ZCCHC6 PE=1 SV=1 - [TUT7_HUMAN]	171.122	6.82959	no	no	1	1	1	1
P49796	Regulator of G-protein signaling 3 OS=Homo sapiens GN=RGS3 PE=1 SV=2 - [RGS3_HUMAN]	132.252	6.27783	no	no	1	1	1	1
O43184	Disintegrin and metalloproteinase domain-containing protein 12 OS=Homo sapiens GN=ADAM12 PE=1 SV=3 - [ADA12_HUMAN]	99.4774	8.39697	no	no	0.99	1	1	1
Q13029	PR domain zinc finger protein 2 OS=Homo sapiens GN=PRDM2 PE=1 SV=3 - [PRDM2_HUMAN]	188.797	7.31299	no	no	0.99	1	1	1
P52948	Nuclear pore complex protein Nup98-Nup96 OS=Homo sapiens GN=NUP98 PE=1 SV=4 - [NUP98_HUMAN]	197.457	6.40479	no	no	0.99	1	1	1
Q9NQW6	Actin-binding protein anillin OS=Homo sapiens GN=ANLN PE=1 SV=2 - [ANLN_HUMAN]	124.122	8.07471	no	no	0.98	1	1	1
Q9Y2A7	Nck-associated protein 1 OS=Homo sapiens GN=NCKAP1 PE=1 SV=1 - [NCKP1_HUMAN]	128.707	6.62451	no	no	0.98	1	1	1
Q9UPN9	E3 ubiquitin-protein ligase TRIM33 OS=Homo sapiens GN=TRIM33 PE=1 SV=3 - [TRI33_HUMAN]	122.456	6.66846	no	no	0.98	1	1	1
Q8N1G0	Zinc finger protein 687 OS=Homo sapiens GN=ZNF687 PE=1 SV=1 - [ZN687_HUMAN]	129.446	8.19189	no	no	0.97	1	1	1
Q9Y5H3	Protocadherin gamma-A10 OS=Homo sapiens GN=PCDHGA10 PE=2 SV=1 - [PCDGA_HUMAN]	101.384	4.91943	no	no	0.96	1	1	1
Q13045	Protein flightless-1 homolog OS=Homo sapiens GN=FLII PE=1 SV=2 - [FLII_HUMAN]	144.66	6.04932	no	no	0.95	1	1	1
Q96EV2	RNA-binding protein 33 OS=Homo sapiens GN=RBM33 PE=1 SV=3 - [RBM33_HUMAN]	129.906	6.93213	no	no	0.94	1	1	1
O95602	DNA-directed RNA polymerase I subunit RPA1 OS=Homo sapiens GN=POLR1A PE=1 SV=2 - [RPA1_HUMAN]	194.687	7.03467	no	no	0.93	1	1	1
Q9Y4I1	Unconventional myosin-Va OS=Homo sapiens GN=MYO5A PE=1 SV=2 - [MYO5A_HUMAN]	215.269	8.48486	no	no	0.92	1	2	2
O60287	Nucleolar pre-ribosomal-associated protein 1 OS=Homo sapiens GN=URB1 PE=1 SV=4 - [NPA1P_HUMAN]	254.227	6.46826	no	no	0.92	1	1	1
Q5SRE5	Nucleoporin NUP188 homolog OS=Homo sapiens GN=NUP188 PE=1 SV=1 - [NU188_HUMAN]	195.917	6.72705	no	no	0.91	1	1	1
Q16720	Plasma membrane calcium-transporting ATPase 3 OS=Homo sapiens GN=ATP2B3 PE=1 SV=3 - [AT2B3_HUMAN]	134.112	5.61768	no	no	0.9	1	1	1
Q86VP6	Cullin-associated NEDD8-dissociated protein 1 OS=Homo sapiens GN=CAND1 PE=1 SV=2 - [CAND1_HUMAN]	136.289	5.78271	no	no	0.89	1	1	1
Q9Y4B5	Protein SOGA2 OS=Homo sapiens GN=SOGA2 PE=1 SV=5 - [SOGA2_HUMAN]	209.397	6.43018	no	no	0.89	1	1	1
A6H8Y1	Transcription factor TFIIIB component B'' homolog OS=Homo sapiens GN=BDP1 PE=1 SV=3 - [BDP1_HUMAN]	293.705	5.10986	no	no	0.88	1	1	1
O14497	AT-rich interactive domain-containing protein 1A OS=Homo sapiens GN=ARID1A PE=1 SV=3 - [ARI1A_HUMAN]	241.892	6.69775	no	no	0.88	1	1	1
Q8IVF7	Formin-like protein 3 OS=Homo sapiens GN=FMNL3 PE=1 SV=3 - [FMNL3_HUMAN]	117.139	6.65381	no	no	0.88	1	1	1
Q14146	Unhealthy ribosome biogenesis protein 2 homolog OS=Homo sapiens GN=URB2 PE=1 SV=2 - [URB2_HUMAN]	170.435	7.31299	no	no	0.85	1	1	1
P63010	AP-2 complex subunit beta OS=Homo sapiens GN=AP2B1 PE=1 SV=1 - [AP2B1_HUMAN]	104.486	5.37646	no	no	0.85	2	1	1
P53804	E3 ubiquitin-protein ligase TTC3 OS=Homo sapiens GN=TTC3 PE=1 SV=2 - [TTC3_HUMAN]	229.724	7.51807	no	no	0.84	1	1	1
P08575	Receptor-type tyrosine-protein phosphatase C OS=Homo sapiens GN=PTPRC PE=1 SV=2 - [PTPRC_HUMAN]	147.162	6.15088	no	no	0.84	1	1	1
Q96S38	Ribosomal protein S6 kinase delta-1 OS=Homo sapiens GN=RPS6KC1 PE=1 SV=2 - [KS6C1_HUMAN]	118.609	4.86865	no	no	0.84	1	1	1
Q9BY89	Uncharacterized protein KIAA1671 OS=Homo sapiens GN=KIAA1671 PE=1 SV=2 - [K1671_HUMAN]	196.59	8.47021	no	no	0.83	1	1	1
Q9Y490	Talin-1 OS=Homo sapiens GN=TLN1 PE=1 SV=3 - [TLN1_HUMAN]	269.599	6.07471	no	no	0.83	1	1	1
O75376	Nuclear receptor corepressor 1 OS=Homo sapiens GN=NCOR1 PE=1 SV=2 - [NCOR1_HUMAN]	270.044	7.10791	no	no	0.82	1	1	1
Q92793	CREB-binding protein OS=Homo sapiens GN=CREBBP PE=1 SV=3 - [CBP_HUMAN]	265.182	8.52881	no	no	0.82	1	1	1
P35658	Nuclear pore complex protein Nup214 OS=Homo sapiens GN=NUP214 PE=1 SV=2 - [NU214_HUMAN]	213.488	7.47412	no	no	0.81	1	1	1
Q14966	Zinc finger protein 638 OS=Homo sapiens GN=ZNF638 PE=1 SV=2 - [ZN638_HUMAN]	220.488	6.37939	no	no	0.81	1	1	1
Q14160	Protein scribble homolog OS=Homo sapiens GN=SCRIB PE=1 SV=4 - [SCRIB_HUMAN]	174.778	5.07178	no	no	0.8	1	1	1
O60437	Periplakin OS=Homo sapiens GN=PPL PE=1 SV=4 - [PEPL_HUMAN]	204.623	5.60498	no	no	0.8	1	1	1
A6NHR9	Structural maintenance of chromosomes flexible hinge domain-containing protein 1 OS=Homo sapiens GN=SMCHD1 PE=1 SV=2 - [SMHD1_HUMAN]	226.231	7.29834	no	no	0.8	1	1	1
O43525	Potassium voltage-gated channel subfamily KQT member 3 OS=Homo sapiens GN=KCNQ3 PE=1 SV=2 - [KCNQ3_HUMAN]	96.6817	8.86572	no	no	0.8	1	1	1
Q9NU22	Midasin OS=Homo sapiens GN=MDN1 PE=1 SV=2 - [MDN1_HUMAN]	632.42	5.68115	no	no	0.79	1	4	4
P51610	Host cell factor 1 OS=Homo sapiens GN=HCFC1 PE=1 SV=2 - [HCFC1_HUMAN]	208.602	7.45947	no	no	0.79	3	1	1
Q5UIP0	Telomere-associated protein RIF1 OS=Homo sapiens GN=RIF1 PE=1 SV=2 - [RIF1_HUMAN]	274.294	5.51611	no	no	0.77	1	1	1
Q14683	Structural maintenance of chromosomes protein 1A OS=Homo sapiens GN=SMC1A PE=1 SV=2 - [SMC1A_HUMAN]	143.144	7.63525	no	no	0.73	1	1	1
Q9BZF9	Uveal autoantigen with coiled-coil domains and ankyrin repeats OS=Homo sapiens GN=UACA PE=1 SV=2 - [UACA_HUMAN]	162.404	7.03467	no	no	0.71	1	1	1
Q9NYU2	UDP-glucose:glycoprotein glucosyltransferase 1 OS=Homo sapiens GN=UGGT1 PE=1 SV=3 - [UGGG1_HUMAN]	177.078	5.63037	no	no	0.71	1	1	1
Q9HAU5	Regulator of nonsense transcripts 2 OS=Homo sapiens GN=UPF2 PE=1 SV=1 - [RENT2_HUMAN]	147.717	5.69385	no	no	0.71	1	1	1
Q8IXT5	RNA-binding protein 12B OS=Homo sapiens GN=RBM12B PE=1 SV=2 - [RB12B_HUMAN]	118.03	6.81494	no	no	0.7	1	1	1
Q02880	DNA topoisomerase 2-beta OS=Homo sapiens GN=TOP2B PE=1 SV=3 - [TOP2B_HUMAN]	183.152	8.00146	no	no	0.68	1	1	1
Q15149	Plectin OS=Homo sapiens GN=PLEC PE=1 SV=3 - [PLEC_HUMAN]	531.466	5.96045	no	no	0.68	4	2	2
P27708	CAD protein OS=Homo sapiens GN=CAD PE=1 SV=3 - [PYR1_HUMAN]	242.829	6.45557	no	no	0.67	1	1	1
Q9Y6Y1	Calmodulin-binding transcription activator 1 OS=Homo sapiens GN=CAMTA1 PE=1 SV=4 - [CMTA1_HUMAN]	183.556	7.48877	no	no	0.66	1	1	1
Q12789	General transcription factor 3C polypeptide 1 OS=Homo sapiens GN=GTF3C1 PE=1 SV=4 - [TF3C1_HUMAN]	238.725	7.29834	no	no	0.66	1	1	1
Q14152	Eukaryotic translation initiation factor 3 subunit A OS=Homo sapiens GN=EIF3A PE=1 SV=1 - [EIF3A_HUMAN]	166.468	6.78564	no	no	0.65	1	1	1
Q30X05	DNA-directed RNA polymerase subunit beta OS=Desulfovibrio desulfuricans (strain G20) GN=rpoB PE=3 SV=1 - [RPOB_DESDG]	153.94	5.75732	no	no	0.65	1	1	1
Q8IWI9	MAX gene-associated protein OS=Homo sapiens GN=MGA PE=1 SV=3 - [MGAP_HUMAN]	331.631	6.78564	no	no	0.63	1	1	1
Q15413	Ryanodine receptor 3 OS=Homo sapiens GN=RYR3 PE=1 SV=3 - [RYR3_HUMAN]	551.688	5.68115	no	no	0.62	1	1	1
Q5VUA4	Zinc finger protein 318 OS=Homo sapiens GN=ZNF318 PE=1 SV=2 - [ZN318_HUMAN]	250.958	7.1958	no	no	0.61	1	1	1
Q69YN4	Protein virilizer homolog OS=Homo sapiens GN=KIAA1429 PE=1 SV=2 - [VIR_HUMAN]	201.898	5.0083	no	no	0.61	1	1	1
Q6P2Q9	Pre-mRNA-processing-splicing factor 8 OS=Homo sapiens GN=PRPF8 PE=1 SV=2 - [PRP8_HUMAN]	273.427	8.83643	no	no	0.6	1	1	1
P15924	Desmoplakin OS=Homo sapiens GN=DSP PE=1 SV=3 - [DESP_HUMAN]	331.569	6.81494	no	no	0.59	1	1	1
Q12830	Nucleosome-remodeling factor subunit BPTF OS=Homo sapiens GN=BPTF PE=1 SV=3 - [BPTF_HUMAN]	338.054	6.53662	no	no	0.59	1	1	1
Q96T58	Msx2-interacting protein OS=Homo sapiens GN=SPEN PE=1 SV=1 - [MINT_HUMAN]	402.004	7.63525	no	no	0.57	2	1	1
Q8NFC6	Biorientation of chromosomes in cell division protein 1-like 1 OS=Homo sapiens GN=BOD1L1 PE=1 SV=2 - [BD1L1_HUMAN]	330.266	5.08447	no	no	0.56	1	1	1
O60293	Zinc finger C3H1 domain-containing protein OS=Homo sapiens GN=ZFC3H1 PE=1 SV=3 - [ZC3H1_HUMAN]	226.214	8.1333	no	no	0.55	1	1	1
P18583	Protein SON OS=Homo sapiens GN=SON PE=1 SV=4 - [SON_HUMAN]	263.664	5.64307	no	no	0.54	1	1	1
Q2PPJ7	Ral GTPase-activating protein subunit alpha-2 OS=Homo sapiens GN=RALGAPA2 PE=1 SV=2 - [RGPA2_HUMAN]	210.636	6.07471	no	no	0.53	1	1	1
Q8N201	Integrator complex subunit 1 OS=Homo sapiens GN=INTS1 PE=1 SV=2 - [INT1_HUMAN]	244.143	6.12549	no	no	0.5	1	1	1
Q5JSL3	Dedicator of cytokinesis protein 11 OS=Homo sapiens GN=DOCK11 PE=1 SV=2 - [DOC11_HUMAN]	237.519	7.73779	no	no	0.48	1	1	1
Q8WXX0	Dynein heavy chain 7, axonemal OS=Homo sapiens GN=DNAH7 PE=1 SV=2 - [DYH7_HUMAN]	460.862	5.99854	no	no	0.45	1	1	1
Q6KC79	Nipped-B-like protein OS=Homo sapiens GN=NIPBL PE=1 SV=2 - [NIPBL_HUMAN]	315.854	7.91357	no	no	0.43	1	1	1
O75643	U5 small nuclear ribonucleoprotein 200 kDa helicase OS=Homo sapiens GN=SNRNP200 PE=1 SV=2 - [U520_HUMAN]	244.353	6.06201	no	no	0.42	1	1	1
Q6Q759	Sperm-associated antigen 17 OS=Homo sapiens GN=SPAG17 PE=1 SV=1 - [SPG17_HUMAN]	251.584	6.23975	no	no	0.4	1	1	1
Q5VU43	Myomegalin OS=Homo sapiens GN=PDE4DIP PE=1 SV=1 - [MYOME_HUMAN]	264.918	5.43994	no	no	0.38	1	1	1
Q5T011	Protein SZT2 OS=Homo sapiens GN=SZT2 PE=2 SV=3 - [SZT2_HUMAN]	377.791	6.26514	no	no	0.35	1	1	1
Q9NR09	Baculoviral IAP repeat-containing protein 6 OS=Homo sapiens GN=BIRC6 PE=1 SV=2 - [BIRC6_HUMAN]	529.919	6.04932	no	no	0.25	1	1	1
Q9UPN3	Microtubule-actin cross-linking factor 1, isoforms 1/2/3/5 OS=Homo sapiens GN=MACF1 PE=1 SV=4 - [MACF1_HUMAN]	837.787	5.38916	no	no	0.2	1	1	1
Q8WZ42	Titin OS=Homo sapiens GN=TTN PE=1 SV=4 - [TITIN_HUMAN]	3813.65	6.354	no	no	0.1	1	2	3

## Sheet: Workflow 2
Accession	Description	MW [kDa]	calc. pI	Phosphoprotein	Known Phosphotyrosines sites	Score IP fraction	Coverage IP fraction	# Peptides IP fraction	# PSM IP fraction	Score Unbound_TiO2 fraction	Coverage Unbound_TiO2 fraction	# Peptides Unbound_TiO2 fraction	# PSM B2 Unbound_TiO2 fraction
P60709	Actin, cytoplasmic 1 OS=Homo sapiens GN=ACTB PE=1 SV=1 - [ACTB_HUMAN]	41.7097	5.47803	yes	yes	1434.31	63.2	17	56	239.7	25.07	6	13
P07355	Annexin A2 OS=Homo sapiens GN=ANXA2 PE=1 SV=2 - [ANXA2_HUMAN]	38.5798	7.75244	yes	yes	1807.11	55.46	19	70	209.735	10.03	3	9
P17096	High mobility group protein HMG-I/HMG-Y OS=Homo sapiens GN=HMGA1 PE=1 SV=3 - [HMGA1_HUMAN]	11.6691	10.3159	yes	no					758.699	41.12	4	67
P10809	60 kDa heat shock protein, mitochondrial OS=Homo sapiens GN=HSPD1 PE=1 SV=2 - [CH60_HUMAN]	61.0164	5.87158	yes	yes	2064.1	39.09	19	76	134.556	12.04	4	7
P07737	Profilin-1 OS=Homo sapiens GN=PFN1 PE=1 SV=2 - [PROF1_HUMAN]	15.0446	8.26514	yes	yes	165.932	38.57	4	6
P0CG48	Polyubiquitin-C OS=Homo sapiens GN=UBC PE=1 SV=3 - [UBC_HUMAN]	76.9915	7.66455	yes	no	130.297	32.85	2	4
P60468	Protein transport protein Sec61 subunit beta OS=Homo sapiens GN=SEC61B PE=1 SV=2 - [SC61B_HUMAN]	9.9681	11.561	yes	no	39.21	11.46	1	1	52.7056	19.79	1	8
P68104	Elongation factor 1-alpha 1 OS=Homo sapiens GN=EEF1A1 PE=1 SV=1 - [EF1A1_HUMAN]	50.1091	9.01221	yes	yes	3132.57	29.87	10	157	5536.47	12.55	4	314
Q02878	60S ribosomal protein L6 OS=Homo sapiens GN=RPL6 PE=1 SV=3 - [RL6_HUMAN]	32.7076	10.5796	yes	yes	611.408	30.21	7	20
P61604	10 kDa heat shock protein, mitochondrial OS=Homo sapiens GN=HSPE1 PE=1 SV=2 - [CH10_HUMAN]	10.9249	8.92432	yes	yes	181.914	29.41	3	4	75.31	13.73	1	1
P10412	Histone H1.4 OS=Homo sapiens GN=HIST1H1E PE=1 SV=2 - [H14_HUMAN]	21.852	11.0337	yes	yes	91.8081	15.98	4	5	124.278	18.72	3	4
P11142	Heat shock cognate 71 kDa protein OS=Homo sapiens GN=HSPA8 PE=1 SV=1 - [HSP7C_HUMAN]	70.8542	5.51611	yes	yes	618.497	26.93	13	21	208.145	5.73	3	7
P11021	78 kDa glucose-regulated protein OS=Homo sapiens GN=HSPA5 PE=1 SV=2 - [GRP78_HUMAN]	72.2884	5.16064	yes	yes	891.122	29.05	16	29	379.122	9.02	5	12
P05387	60S acidic ribosomal protein P2 OS=Homo sapiens GN=RPLP2 PE=1 SV=1 - [RLA2_HUMAN]	11.6578	4.53857	yes	yes	237.794	18.26	2	7	74.8696	10.43	1	2
P30101	Protein disulfide-isomerase A3 OS=Homo sapiens GN=PDIA3 PE=1 SV=4 - [PDIA3_HUMAN]	56.7468	6.354	yes	yes	334.836	25.94	11	16	50.3956	2.57	1	2
P08238	Heat shock protein HSP 90-beta OS=Homo sapiens GN=HSP90AB1 PE=1 SV=4 - [HS90B_HUMAN]	83.2121	5.03369	yes	yes	715.732	23.2	14	23	1194.73	11.6	9	54
P61916	Epididymal secretory protein E1 OS=Homo sapiens GN=NPC2 PE=1 SV=1 - [NPC2_HUMAN]	16.5595	7.6499	yes	yes	63.2167	25.83	3	5
Q9Y241	HIG1 domain family member 1A, mitochondrial OS=Homo sapiens GN=HIGD1A PE=1 SV=1 - [HIG1A_HUMAN]	10.1362	9.78857	yes	no	20.13	25.81	1	1
P25705	ATP synthase subunit alpha, mitochondrial OS=Homo sapiens GN=ATP5A1 PE=1 SV=1 - [ATPA_HUMAN]	59.7136	9.12939	yes	yes	506.22	23.87	11	15	76.6166	3.98	2	2
P00533	Epidermal growth factor receptor OS=Homo sapiens GN=EGFR PE=1 SV=2 - [EGFR_HUMAN]	134.19	6.68311	yes	yes	1905.07	24.63	24	75	171.279	2.15	3	5
Q8N2U0	Transmembrane protein 256 OS=Homo sapiens GN=TMEM256 PE=2 SV=1 - [TM256_HUMAN]	11.7341	8.93896	yes	yes	57.38	24.78	1	1
Q9P0S9	Transmembrane protein 14C OS=Homo sapiens GN=TMEM14C PE=1 SV=1 - [TM14C_HUMAN]	11.557	9.87646	yes	no	109.683	24.11	1	9
P99999	Cytochrome c OS=Homo sapiens GN=CYCS PE=1 SV=2 - [CYC_HUMAN]	11.7411	9.56885	yes	yes	165.988	23.81	2	4
P61956	Small ubiquitin-related modifier 2 OS=Homo sapiens GN=SUMO2 PE=1 SV=3 - [SUMO2_HUMAN]	10.8644	5.50342	yes	no	82.7589	23.16	2	3
P14625	Endoplasmin OS=Homo sapiens GN=HSP90B1 PE=1 SV=1 - [ENPL_HUMAN]	92.4113	4.84326	yes	yes	627.614	20.55	13	23	254.716	6.72	4	7
P29966	Myristoylated alanine-rich C-kinase substrate OS=Homo sapiens GN=MARCKS PE=1 SV=4 - [MARCS_HUMAN]	31.5359	4.44971	yes	no	48.4489	5.72	1	4	307.275	22.89	6	27
P16401	Histone H1.5 OS=Homo sapiens GN=HIST1H1B PE=1 SV=3 - [H15_HUMAN]	22.5665	10.9165	yes	yes	34.82	4.87	1	1	128.826	17.7	4	7
P06454	Prothymosin alpha OS=Homo sapiens GN=PTMA PE=1 SV=2 - [PTMA_HUMAN]	12.196	3.77686	yes	no	234.982	22.52	4	7	51.29	13.51	1	1
P63104	14-3-3 protein zeta/delta OS=Homo sapiens GN=YWHAZ PE=1 SV=1 - [1433Z_HUMAN]	27.7277	4.79248	yes	yes	234.638	22.45	4	7
P62081	40S ribosomal protein S7 OS=Homo sapiens GN=RPS7 PE=1 SV=1 - [RS7_HUMAN]	22.1133	10.0962	yes	no	217.74	22.16	4	12
P61978	Heterogeneous nuclear ribonucleoprotein K OS=Homo sapiens GN=HNRNPK PE=1 SV=1 - [HNRPK_HUMAN]	50.9444	5.5415	yes	yes	443.461	19.65	7	12	102.649	4.32	2	7
Q8IYB3	Serine/arginine repetitive matrix protein 1 OS=Homo sapiens GN=SRRM1 PE=1 SV=2 - [SRRM1_HUMAN]	102.274	11.8394	yes	yes					1590.78	21.35	20	162
P23284	Peptidyl-prolyl cis-trans isomerase B OS=Homo sapiens GN=PPIB PE=1 SV=2 - [PPIB_HUMAN]	23.7275	9.40771	yes	no	263.317	20.83	4	9
P49411	Elongation factor Tu, mitochondrial OS=Homo sapiens GN=TUFM PE=1 SV=2 - [EFTU_HUMAN]	49.5102	7.60596	yes	yes	246.856	20.8	5	10
P07900	Heat shock protein HSP 90-alpha OS=Homo sapiens GN=HSP90AA1 PE=1 SV=5 - [HS90A_HUMAN]	84.6067	5.021	yes	yes	546.865	15.3	10	18	295.533	10.66	7	10
Q9H1E3	Nuclear ubiquitous casein and cyclin-dependent kinase substrate 1 OS=Homo sapiens GN=NUCKS1 PE=1 SV=1 - [NUCKS_HUMAN]	27.28	5.08447	yes	yes		0			348.168	20.58	6	34
O00264	Membrane-associated progesterone receptor component 1 OS=Homo sapiens GN=PGRMC1 PE=1 SV=3 - [PGRC1_HUMAN]	21.6578	4.70361	yes	yes					175.755	20.51	2	9
P09651	Heterogeneous nuclear ribonucleoprotein A1 OS=Homo sapiens GN=HNRNPA1 PE=1 SV=5 - [ROA1_HUMAN]	38.7231	9.12939	yes	yes	190.561	19.89	7	11	192.475	6.99	3	26
Q9BW72	HIG1 domain family member 2A, mitochondrial OS=Homo sapiens GN=HIGD2A PE=1 SV=1 - [HIG2A_HUMAN]	11.5211	10.1987	yes	yes	109.82	19.81	1	3
P06748	Nucleophosmin OS=Homo sapiens GN=NPM1 PE=1 SV=2 - [NPM_HUMAN]	32.5548	4.77979	yes	yes	212.654	19.73	4	8	82.1227	7.48	2	4
Q99623	Prohibitin-2 OS=Homo sapiens GN=PHB2 PE=1 SV=2 - [PHB2_HUMAN]	33.2759	9.83252	yes	yes	164.41	19.73	3	5
P02795	Metallothionein-2 OS=Homo sapiens GN=MT2A PE=1 SV=1 - [MT2_HUMAN]	6.0372	7.82568	yes	no	72.89	19.67	1	2
Q5RI15	Cytochrome c oxidase protein 20 homolog OS=Homo sapiens GN=COX20 PE=1 SV=2 - [COX20_HUMAN]	13.2828	8.76318	yes	yes	40.11	19.49	1	1
P48047	ATP synthase subunit O, mitochondrial OS=Homo sapiens GN=ATP5O PE=1 SV=1 - [ATPO_HUMAN]	23.2627	9.96436	yes	yes	179.699	18.78	3	6
P35268	60S ribosomal protein L22 OS=Homo sapiens GN=RPL22 PE=1 SV=2 - [RL22_HUMAN]	14.7778	9.18799	yes	no					48.8256	18.75	2	2
P04406	Glyceraldehyde-3-phosphate dehydrogenase OS=Homo sapiens GN=GAPDH PE=1 SV=3 - [G3P_HUMAN]	36.0304	8.45557	yes	yes	784.995	18.21	4	24	39.8356	4.48	1	2
P05114	Non-histone chromosomal protein HMG-14 OS=Homo sapiens GN=HMGN1 PE=1 SV=3 - [HMGN1_HUMAN]	10.6526	9.59814	yes	no	26.81	13	1	1	77.145	18	2	4
P00338	L-lactate dehydrogenase A chain OS=Homo sapiens GN=LDHA PE=1 SV=2 - [LDHA_HUMAN]	36.6654	8.26514	yes	yes	195.771	17.47	4	6	23.16	6.02	1	1
P19338	Nucleolin OS=Homo sapiens GN=NCL PE=1 SV=3 - [NUCL_HUMAN]	76.5684	4.70361	yes	yes	359.422	16.34	10	18	49.8012	2.39	2	2
P62158	Calmodulin OS=Homo sapiens GN=CALM1 PE=1 SV=2 - [CALM_HUMAN]	16.8268	4.22119	yes	yes	47.9589	17.45	2	2
P62304	Small nuclear ribonucleoprotein E OS=Homo sapiens GN=SNRPE PE=1 SV=1 - [RUXE_HUMAN]	10.7966	9.43701	yes	no					42.1756	17.39	2	2
P31947	14-3-3 protein sigma OS=Homo sapiens GN=SFN PE=1 SV=1 - [1433S_HUMAN]	27.7567	4.7417	yes	yes	97.6765	17.34	3	4
P07437	Tubulin beta chain OS=Homo sapiens GN=TUBB PE=1 SV=2 - [TBB5_HUMAN]	49.639	4.89404	yes	yes	257.729	16.44	6	11	47.85	3.6	1	1
Q15843	NEDD8 OS=Homo sapiens GN=NEDD8 PE=1 SV=1 - [NEDD8_HUMAN]	9.06595	8.42627	yes	yes	82.68	17.28	1	1
P06733	Alpha-enolase OS=Homo sapiens GN=ENO1 PE=1 SV=2 - [ENOA_HUMAN]	47.1393	7.38623	yes	yes	78.4775	7.6	3	7	72.4603	11.52	3	4
P08107	Heat shock 70 kDa protein 1A/1B OS=Homo sapiens GN=HSPA1A PE=1 SV=5 - [HSP71_HUMAN]	70.009	5.65576	yes	yes	351.255	15.91	6	11	228.378	2.81	2	8
Q9BQE3	Tubulin alpha-1C chain OS=Homo sapiens GN=TUBA1C PE=1 SV=1 - [TBA1C_HUMAN]	49.8635	5.09717	yes	yes	304.099	14.7	3	5	52.49	2.23	1	1
Q15084	Protein disulfide-isomerase A6 OS=Homo sapiens GN=PDIA6 PE=1 SV=1 - [PDIA6_HUMAN]	48.0913	5.08447	yes	yes	351.327	13.41	4	8	73.01	3.41	1	1
P62888	60S ribosomal protein L30 OS=Homo sapiens GN=RPL30 PE=1 SV=2 - [RL30_HUMAN]	12.7757	9.62744	yes	yes	38.4	16.52	1	1
Q15363	Transmembrane emp24 domain-containing protein 2 OS=Homo sapiens GN=TMED2 PE=1 SV=1 - [TMED2_HUMAN]	22.7464	5.17334	yes	yes	41.62	4.48	1	1	21.57	11.94	1	1
P84090	Enhancer of rudimentary homolog OS=Homo sapiens GN=ERH PE=1 SV=1 - [ERH_HUMAN]	12.251	5.92236	yes	yes	42.77	16.35	1	1
Q96ST2	Protein IWS1 homolog OS=Homo sapiens GN=IWS1 PE=1 SV=2 - [IWS1_HUMAN]	91.8992	4.69092	yes	yes					241.346	16.24	8	16
Q9Y3E5	Peptidyl-tRNA hydrolase 2, mitochondrial OS=Homo sapiens GN=PTRH2 PE=1 SV=1 - [PTH2_HUMAN]	19.181	8.73389	yes	yes	35.84	16.2	1	1
P16949	Stathmin OS=Homo sapiens GN=STMN1 PE=1 SV=3 - [STMN1_HUMAN]	17.292	5.97314	yes	no					39.5485	16.11	2	2
Q8N4V1	Membrane magnesium transporter 1 OS=Homo sapiens GN=MMGT1 PE=1 SV=1 - [MMGT1_HUMAN]	14.6766	9.15869	yes	no	57.6089	16.03	1	2
P54819	Adenylate kinase 2, mitochondrial OS=Homo sapiens GN=AK2 PE=1 SV=2 - [KAD2_HUMAN]	26.4608	7.81104	yes	yes	53.7789	10.46	1	2	85.0812	5.44	1	2
P63241	Eukaryotic translation initiation factor 5A-1 OS=Homo sapiens GN=EIF5A PE=1 SV=2 - [IF5A1_HUMAN]	16.8214	5.23682	yes	yes					56.5025	15.58	1	3
P35232	Prohibitin OS=Homo sapiens GN=PHB PE=1 SV=1 - [PHB_HUMAN]	29.7859	5.75732	yes	yes	144.144	15.44	3	6	25.8812	8.82	1	2
P51858	Hepatoma-derived growth factor OS=Homo sapiens GN=HDGF PE=1 SV=1 - [HDGF_HUMAN]	26.7719	4.729	yes	yes					672.138	15.42	7	37
Q9UBI6	Guanine nucleotide-binding protein G(I)/G(S)/G(O) subunit gamma-12 OS=Homo sapiens GN=GNG12 PE=1 SV=3 - [GBG12_HUMAN]	8.00117	8.96826	yes	yes	46.9789	15.28	1	2
Q9NRG0	Chromatin accessibility complex protein 1 OS=Homo sapiens GN=CHRAC1 PE=1 SV=1 - [CHRC1_HUMAN]	14.7015	5.09717	yes	no					60.7	15.27	1	2
P18621	60S ribosomal protein L17 OS=Homo sapiens GN=RPL17 PE=1 SV=3 - [RL17_HUMAN]	21.3833	10.1694	yes	yes	33.1714	15.22	1	2
P27797	Calreticulin OS=Homo sapiens GN=CALR PE=1 SV=1 - [CALR_HUMAN]	48.1118	4.43701	yes	yes	247.983	12.95	6	15	29.2312	1.92	1	2
Q14210	Lymphocyte antigen 6D OS=Homo sapiens GN=LY6D PE=1 SV=1 - [LY6D_HUMAN]	13.2777	8.20654	yes	no	97.5923	14.84	2	5
P23396	40S ribosomal protein S3 OS=Homo sapiens GN=RPS3 PE=1 SV=2 - [RS3_HUMAN]	26.6714	9.65674	yes	yes	27.38	9.05	1	1	131.718	5.35	1	12
P40926	Malate dehydrogenase, mitochondrial OS=Homo sapiens GN=MDH2 PE=1 SV=3 - [MDHM_HUMAN]	35.4807	8.67529	yes	yes	145.419	14.2	4	6
P39023	60S ribosomal protein L3 OS=Homo sapiens GN=RPL3 PE=1 SV=2 - [RL3_HUMAN]	46.0798	10.1841	yes	yes	210.484	11.17	3	6	106.501	2.98	1	3
P60174	Triosephosphate isomerase OS=Homo sapiens GN=TPI1 PE=1 SV=3 - [TPIS_HUMAN]	30.7717	5.92236	yes	yes	175.347	8.74	2	4	54.9312	5.24	1	3
P61019	Ras-related protein Rab-2A OS=Homo sapiens GN=RAB2A PE=1 SV=1 - [RAB2A_HUMAN]	23.5308	6.53662	yes	yes	138.04	13.68	2	3
P04843	Dolichyl-diphosphooligosaccharide--protein glycosyltransferase subunit 1 OS=Homo sapiens GN=RPN1 PE=1 SV=1 - [RPN1_HUMAN]	68.5268	6.37939	yes	yes	489.805	13.67	7	17
Q9Y2W1	Thyroid hormone receptor-associated protein 3 OS=Homo sapiens GN=THRAP3 PE=1 SV=2 - [TR150_HUMAN]	108.601	10.1548	yes	yes	95.3637	1.88	1	3	621.994	11.41	12	54
P46778	60S ribosomal protein L21 OS=Homo sapiens GN=RPL21 PE=1 SV=2 - [RL21_HUMAN]	18.5531	10.4917	yes	yes	84.6267	13.13	2	4
P05141	ADP/ATP translocase 2 OS=Homo sapiens GN=SLC25A5 PE=1 SV=7 - [ADT2_HUMAN]	32.8312	9.68604	yes	yes	433.494	13.09	5	15	96.9625	9.73	2	3
P27824	Calnexin OS=Homo sapiens GN=CANX PE=1 SV=2 - [CALX_HUMAN]	67.5259	4.60205	yes	yes	203.894	5.07	3	7	192.098	7.77	4	17
Q07020	60S ribosomal protein L18 OS=Homo sapiens GN=RPL18 PE=1 SV=2 - [RL18_HUMAN]	21.6211	11.7222	yes	yes	83.6578	12.77	2	2
Q16836	Hydroxyacyl-coenzyme A dehydrogenase, mitochondrial OS=Homo sapiens GN=HADH PE=1 SV=3 - [HCDH_HUMAN]	34.2719	8.85107	yes	yes	97.605	12.74	2	4
P14618	Pyruvate kinase PKM OS=Homo sapiens GN=PKM PE=1 SV=4 - [KPYM_HUMAN]	57.9	7.84033	yes	yes	53.045	10.55	3	4	32.13	2.07	1	1
Q15369	Transcription elongation factor B polypeptide 1 OS=Homo sapiens GN=TCEB1 PE=1 SV=1 - [ELOC_HUMAN]	12.465	4.77979	yes	yes	59.79	12.5	1	1
Q16576	Histone-binding protein RBBP7 OS=Homo sapiens GN=RBBP7 PE=1 SV=1 - [RBBP7_HUMAN]	47.7902	5.04639	yes	yes	229.407	12.47	3	6
P12236	ADP/ATP translocase 3 OS=Homo sapiens GN=SLC25A6 PE=1 SV=4 - [ADT3_HUMAN]	32.8452	9.74463	yes	yes	302.709	8.05	2	11	111.729	9.73	2	3
P07237	Protein disulfide-isomerase OS=Homo sapiens GN=P4HB PE=1 SV=3 - [PDIA1_HUMAN]	57.0807	4.86865	yes	yes	237.286	12.4	4	9
Q99832	T-complex protein 1 subunit eta OS=Homo sapiens GN=CCT7 PE=1 SV=2 - [TCPH_HUMAN]	59.3289	7.6499	yes	yes	193	9.21	4	8	128.229	3.13	1	3
P06576	ATP synthase subunit beta, mitochondrial OS=Homo sapiens GN=ATP5B PE=1 SV=3 - [ATPB_HUMAN]	56.5246	5.40186	yes	yes	404.614	12.29	4	7	43.24	4.54	1	1
P38646	Stress-70 protein, mitochondrial OS=Homo sapiens GN=HSPA9 PE=1 SV=2 - [GRP75_HUMAN]	73.6348	6.16357	yes	yes	340.51	10.46	6	10	50.57	1.77	1	1
Q01130	Serine/arginine-rich splicing factor 2 OS=Homo sapiens GN=SRSF2 PE=1 SV=4 - [SRSF2_HUMAN]	25.4612	11.854	yes	yes					64.7168	12.22	2	6
Q9UBX3	Mitochondrial dicarboxylate carrier OS=Homo sapiens GN=SLC25A10 PE=1 SV=2 - [DIC_HUMAN]	31.2623	9.53955	yes	yes	86.8323	12.2	1	3
P18124	60S ribosomal protein L7 OS=Homo sapiens GN=RPL7 PE=1 SV=1 - [RL7_HUMAN]	29.2072	10.6528	yes	yes	58.0044	7.66	2	2	55.79	4.44	1	1
P51149	Ras-related protein Rab-7a OS=Homo sapiens GN=RAB7A PE=1 SV=1 - [RAB7A_HUMAN]	23.4748	6.69775	yes	yes	102.462	12.08	3	3
Q15365	Poly(rC)-binding protein 1 OS=Homo sapiens GN=PCBP1 PE=1 SV=2 - [PCBP1_HUMAN]	37.4739	7.09326	yes	yes	71.1848	12.08	2	2
Q9NZ01	Very-long-chain enoyl-CoA reductase OS=Homo sapiens GN=TECR PE=1 SV=1 - [TECR_HUMAN]	36.0108	9.45166	yes	no	56.6212	12.01	3	3
B2RPK0	Putative high mobility group protein B1-like 1 OS=Homo sapiens GN=HMGB1P1 PE=5 SV=1 - [HGB1A_HUMAN]	24.2228	6.21436	yes	no	70.1617	11.85	2	6
Q9NR30	Nucleolar RNA helicase 2 OS=Homo sapiens GN=DDX21 PE=1 SV=5 - [DDX21_HUMAN]	87.2904	9.27588	yes	yes	262.411	6	4	9	375.721	5.75	5	23
Q9NYM9	BET1-like protein OS=Homo sapiens GN=BET1L PE=1 SV=1 - [BET1L_HUMAN]	12.3802	8.1626	yes	yes					43.12	11.71	1	1
P04844	Dolichyl-diphosphooligosaccharide--protein glycosyltransferase subunit 2 OS=Homo sapiens GN=RPN2 PE=1 SV=3 - [RPN2_HUMAN]	69.241	5.69385	yes	yes	52.5289	7.77	2	2	45.67	3.8	1	1
P61026	Ras-related protein Rab-10 OS=Homo sapiens GN=RAB10 PE=1 SV=1 - [RAB10_HUMAN]	22.5266	8.38232	yes	yes	46.1182	11.5	2	2	29.98	5.5	1	1
P63000	Ras-related C3 botulinum toxin substrate 1 OS=Homo sapiens GN=RAC1 PE=1 SV=1 - [RAC1_HUMAN]	21.4362	8.49951	yes	yes	117.535	11.46	2	5
P50402	Emerin OS=Homo sapiens GN=EMD PE=1 SV=1 - [EMD_HUMAN]	28.9759	5.50342	yes	yes	86.717	11.42	2	4
P07339	Cathepsin D OS=Homo sapiens GN=CTSD PE=1 SV=1 - [CATD_HUMAN]	44.5236	6.53662	yes	yes	153.566	7.04	1	5	57.66	4.37	1	1
A0PJE2	Dehydrogenase/reductase SDR family member 12 OS=Homo sapiens GN=DHRS12 PE=1 SV=2 - [DHR12_HUMAN]	35.124	7.34229	yes	no					24.66	11.36	1	3
P21796	Voltage-dependent anion-selective channel protein 1 OS=Homo sapiens GN=VDAC1 PE=1 SV=2 - [VDAC1_HUMAN]	30.7536	8.54346	yes	yes	51.0713	11.31	2	2
P50454	Serpin H1 OS=Homo sapiens GN=SERPINH1 PE=1 SV=2 - [SERPH_HUMAN]	46.4112	8.68994	yes	yes	236.815	11.24	3	9
P13667	Protein disulfide-isomerase A4 OS=Homo sapiens GN=PDIA4 PE=1 SV=2 - [PDIA4_HUMAN]	72.887	5.07178	yes	yes	126.515	7.75	4	4	26.59	3.41	1	1
Q9GZT3	SRA stem-loop-interacting RNA-binding protein, mitochondrial OS=Homo sapiens GN=SLIRP PE=1 SV=1 - [SLIRP_HUMAN]	12.3414	10.2427	yes	no					27.33	11.01	1	2
P26599	Polypyrimidine tract-binding protein 1 OS=Homo sapiens GN=PTBP1 PE=1 SV=1 - [PTBP1_HUMAN]	57.1856	9.17334	yes	yes	173.696	10.92	4	9
P36578	60S ribosomal protein L4 OS=Homo sapiens GN=RPL4 PE=1 SV=5 - [RL4_HUMAN]	47.6674	11.063	yes	yes	41.1689	8.67	2	2	26.25	2.11	1	1
P22626	Heterogeneous nuclear ribonucleoproteins A2/B1 OS=Homo sapiens GN=HNRNPA2B1 PE=1 SV=2 - [ROA2_HUMAN]	37.4067	8.95361	yes	yes	93.0526	7.93	3	6	55.43	2.83	1	1
O15173	Membrane-associated progesterone receptor component 2 OS=Homo sapiens GN=PGRMC2 PE=1 SV=1 - [PGRC2_HUMAN]	23.8037	4.88135	yes	yes					24.5	10.76	1	1
P36542	ATP synthase subunit gamma, mitochondrial OS=Homo sapiens GN=ATP5C1 PE=1 SV=1 - [ATPG_HUMAN]	32.9753	9.21729	yes	yes	75.4128	10.74	3	3
Q96FQ6	Protein S100-A16 OS=Homo sapiens GN=S100A16 PE=1 SV=1 - [S10AG_HUMAN]	11.794	6.78564	yes	yes					51.9326	10.68	1	6
Q9HCY8	Protein S100-A14 OS=Homo sapiens GN=S100A14 PE=1 SV=1 - [S10AE_HUMAN]	11.6548	5.23682	yes	yes	67.6	10.58	1	2
Q06830	Peroxiredoxin-1 OS=Homo sapiens GN=PRDX1 PE=1 SV=1 - [PRDX1_HUMAN]	22.0963	8.1333	yes	yes	39.7	5.03	1	1	43.07	5.53	1	1
O95777	N-alpha-acetyltransferase 38, NatC auxiliary subunit OS=Homo sapiens GN=NAA38 PE=1 SV=3 - [NAA38_HUMAN]	10.3963	4.4751	yes	no	37.83	10.42	1	1
Q9P0M9	39S ribosomal protein L27, mitochondrial OS=Homo sapiens GN=MRPL27 PE=1 SV=1 - [RM27_HUMAN]	16.0627	10.4185	yes	no	26.52	10.14	1	1
P35659	Protein DEK OS=Homo sapiens GN=DEK PE=1 SV=1 - [DEK_HUMAN]	42.6479	8.55811	yes	yes					277.451	10.13	5	38
O75915	PRA1 family protein 3 OS=Homo sapiens GN=ARL6IP5 PE=1 SV=1 - [PRAF3_HUMAN]	21.6004	9.77393	yes	yes	46.3989	10.11	1	2
P26583	High mobility group protein B2 OS=Homo sapiens GN=HMGB2 PE=1 SV=2 - [HMGB2_HUMAN]	24.0187	7.81104	yes	yes	46.5819	10.05	2	2
O60238	BCL2/adenovirus E1B 19 kDa protein-interacting protein 3-like OS=Homo sapiens GN=BNIP3L PE=1 SV=1 - [BNI3L_HUMAN]	23.9155	5.84619	yes	yes					39.1212	10.05	1	6
P61204	ADP-ribosylation factor 3 OS=Homo sapiens GN=ARF3 PE=1 SV=2 - [ARF3_HUMAN]	20.5877	7.43018	yes	yes	59.4223	9.94	2	2
Q9UK76	Hematological and neurological expressed 1 protein OS=Homo sapiens GN=HN1 PE=1 SV=3 - [HN1_HUMAN]	16.0049	5.60498	yes	no					107.116	9.74	1	10
P62917	60S ribosomal protein L8 OS=Homo sapiens GN=RPL8 PE=1 SV=2 - [RL8_HUMAN]	28.0073	11.0337	yes	yes	62.2183	9.73	2	4
P55084	Trifunctional enzyme subunit beta, mitochondrial OS=Homo sapiens GN=HADHB PE=1 SV=3 - [ECHB_HUMAN]	51.2615	9.40771	yes	yes	60.89	9.7	3	3
Q13428	Treacle protein OS=Homo sapiens GN=TCOF1 PE=1 SV=3 - [TCOF_HUMAN]	152.015	9.0415	yes	yes					620.747	9.68	9	61
P32119	Peroxiredoxin-2 OS=Homo sapiens GN=PRDX2 PE=1 SV=5 - [PRDX2_HUMAN]	21.8782	5.97314	yes	yes	35.42	4.04	1	1	43.07	5.56	1	1
P14174	Macrophage migration inhibitory factor OS=Homo sapiens GN=MIF PE=1 SV=4 - [MIF_HUMAN]	12.4682	7.88428	yes	yes	44.97	9.57	1	1
Q03135	Caveolin-1 OS=Homo sapiens GN=CAV1 PE=1 SV=4 - [CAV1_HUMAN]	20.4585	6.02393	yes	yes	29.94	4.49	1	1	53.7291	5.06	1	2
P06744	Glucose-6-phosphate isomerase OS=Homo sapiens GN=GPI PE=1 SV=4 - [G6PI_HUMAN]	63.1072	8.32373	yes	yes	303.091	7.71	3	7	57.85	1.79	1	1
Q9H0U4	Ras-related protein Rab-1B OS=Homo sapiens GN=RAB1B PE=1 SV=1 - [RAB1B_HUMAN]	22.1572	5.73193	yes	yes	34.8787	9.45	2	2	29.98	5.47	1	1
Q9H6F5	Coiled-coil domain-containing protein 86 OS=Homo sapiens GN=CCDC86 PE=1 SV=1 - [CCD86_HUMAN]	40.2113	10.3306	yes	yes					167.089	9.44	2	5
O00559	Receptor-binding cancer antigen expressed on SiSo cells OS=Homo sapiens GN=EBAG9 PE=1 SV=1 - [RCAS1_HUMAN]	24.3623	6.29053	yes	yes					29.87	9.39	1	1
O15155	BET1 homolog OS=Homo sapiens GN=BET1 PE=1 SV=1 - [BET1_HUMAN]	13.2808	9.05615	yes	yes					40.38	9.32	1	2
Q9UKR5	Probable ergosterol biosynthetic protein 28 OS=Homo sapiens GN=C14orf1 PE=1 SV=1 - [ERG28_HUMAN]	15.8535	9.83252	yes	no	49.96	9.29	1	1
P60866	40S ribosomal protein S20 OS=Homo sapiens GN=RPS20 PE=1 SV=1 - [RS20_HUMAN]	13.3643	9.93506	yes	no	118.272	9.24	1	3
P40227	T-complex protein 1 subunit zeta OS=Homo sapiens GN=CCT6A PE=1 SV=3 - [TCPZ_HUMAN]	57.9876	6.68311	yes	yes	142.557	9.23	4	7
O15258	Protein RER1 OS=Homo sapiens GN=RER1 PE=1 SV=1 - [RER1_HUMAN]	22.9429	9.53955	yes	yes					37.1	9.18	1	3
P31943	Heterogeneous nuclear ribonucleoprotein H OS=Homo sapiens GN=HNRNPH1 PE=1 SV=4 - [HNRH1_HUMAN]	49.1984	6.30322	yes	yes	135.431	9.13	3	4	41.02	3.56	1	3
O14579	Coatomer subunit epsilon OS=Homo sapiens GN=COPE PE=1 SV=3 - [COPE_HUMAN]	34.4603	5.12256	yes	yes	40.5678	9.09	1	2
Q14103	Heterogeneous nuclear ribonucleoprotein D0 OS=Homo sapiens GN=HNRNPD PE=1 SV=1 - [HNRPD_HUMAN]	38.4103	7.81104	yes	yes	34.14	3.94	1	1	135.711	5.07	2	19
O60832	H/ACA ribonucleoprotein complex subunit 4 OS=Homo sapiens GN=DKC1 PE=1 SV=3 - [DKC1_HUMAN]	57.6378	9.42236	yes	yes					161.992	8.95	4	14
P52272	Heterogeneous nuclear ribonucleoprotein M OS=Homo sapiens GN=HNRNPM PE=1 SV=3 - [HNRPM_HUMAN]	77.4643	8.70459	yes	yes	47.1819	8.9	3	5
P00505	Aspartate aminotransferase, mitochondrial OS=Homo sapiens GN=GOT2 PE=1 SV=3 - [AATM_HUMAN]	47.4873	9.01221	yes	yes	87.1889	8.84	2	2
Q9NPL8	Translocase of inner mitochondrial membrane domain-containing protein 1 OS=Homo sapiens GN=TIMMDC1 PE=1 SV=2 - [TIDC1_HUMAN]	32.1578	8.49951	yes	yes	83.93	8.77	1	5
P39656	Dolichyl-diphosphooligosaccharide--protein glycosyltransferase 48 kDa subunit OS=Homo sapiens GN=DDOST PE=1 SV=4 - [OST48_HUMAN]	50.769	6.55127	yes	yes	59.4086	8.77	2	2
P83916	Chromobox protein homolog 1 OS=Homo sapiens GN=CBX1 PE=1 SV=1 - [CBX1_HUMAN]	21.4046	4.93213	yes	yes					52.1212	8.65	1	4
P62258	14-3-3 protein epsilon OS=Homo sapiens GN=YWHAE PE=1 SV=1 - [1433E_HUMAN]	29.1554	4.7417	yes	yes	110.684	8.63	2	4
P61619	Protein transport protein Sec61 subunit alpha isoform 1 OS=Homo sapiens GN=SEC61A1 PE=1 SV=2 - [S61A1_HUMAN]	52.2305	8.06006	yes	yes	163.435	8.61	2	4
Q9H3Z4	DnaJ homolog subfamily C member 5 OS=Homo sapiens GN=DNAJC5 PE=1 SV=1 - [DNJC5_HUMAN]	22.1343	5.07178	yes	yes					37.4112	8.59	1	9
Q04941	Proteolipid protein 2 OS=Homo sapiens GN=PLP2 PE=1 SV=1 - [PLP2_HUMAN]	16.6797	7.23975	yes	no	60.34	8.55	1	2
P69905	Hemoglobin subunit alpha OS=Homo sapiens GN=HBA1 PE=1 SV=2 - [HBA_HUMAN]	15.2479	8.67529	yes	yes					72.7012	8.45	1	2
P23528	Cofilin-1 OS=Homo sapiens GN=CFL1 PE=1 SV=3 - [COF1_HUMAN]	18.4907	8.08936	yes	yes	59.84	8.43	1	1
Q8WZ92	Olfactory receptor 5P2 OS=Homo sapiens GN=OR5P2 PE=2 SV=1 - [OR5P2_HUMAN]	35.7626	7.84033	yes	no	24.3	8.39	1	1
P28072	Proteasome subunit beta type-6 OS=Homo sapiens GN=PSMB6 PE=1 SV=4 - [PSB6_HUMAN]	25.3414	4.91943	yes	yes	53.56	4.18	1	1	43.56	4.18	1	1
P08195	4F2 cell-surface antigen heavy chain OS=Homo sapiens GN=SLC3A2 PE=1 SV=3 - [4F2_HUMAN]	67.9517	5.0083	yes	no	97.7654	3.17	2	4	52.1056	5.08	2	2
P08754	Guanine nucleotide-binding protein G(k) subunit alpha OS=Homo sapiens GN=GNAI3 PE=1 SV=3 - [GNAI3_HUMAN]	40.5063	5.69385	yes	yes	372.487	8.19	2	9
P04899	Guanine nucleotide-binding protein G(i) subunit alpha-2 OS=Homo sapiens GN=GNAI2 PE=1 SV=3 - [GNAI2_HUMAN]	40.4251	5.5415	yes	yes	132.07	8.17	2	3
A6NIZ1	Ras-related protein Rap-1b-like protein OS=Homo sapiens PE=2 SV=1 - [RP1BL_HUMAN]	20.9116	5.47803	yes	yes					27.82	8.15	1	1
P46779	60S ribosomal protein L28 OS=Homo sapiens GN=RPL28 PE=1 SV=3 - [RL28_HUMAN]	15.7377	12.0151	yes	yes	32.23	8.03	1	1
P33947	ER lumen protein retaining receptor 2 OS=Homo sapiens GN=KDELR2 PE=1 SV=1 - [ERD22_HUMAN]	24.406	8.71924	yes	no	33.34	8.02	1	1
P01893	Putative HLA class I histocompatibility antigen, alpha chain H OS=Homo sapiens GN=HLA-H PE=5 SV=3 - [HLAH_HUMAN]	40.8662	6.30322	no	no	273.218	8.01	2	8		0
P15531	Nucleoside diphosphate kinase A OS=Homo sapiens GN=NME1 PE=1 SV=1 - [NDKA_HUMAN]	17.1377	6.18896	yes	yes	77.0444	7.89	1	5
P09661	U2 small nuclear ribonucleoprotein A' OS=Homo sapiens GN=SNRPA1 PE=1 SV=2 - [RU2A_HUMAN]	28.3981	8.6167	yes	yes	44.5611	7.84	2	2
P13804	Electron transfer flavoprotein subunit alpha, mitochondrial OS=Homo sapiens GN=ETFA PE=1 SV=1 - [ETFA_HUMAN]	35.0576	8.38232	yes	yes	214.137	7.81	2	12
P24539	ATP synthase F(0) complex subunit B1, mitochondrial OS=Homo sapiens GN=ATP5F1 PE=1 SV=2 - [AT5F1_HUMAN]	28.8903	9.36377	yes	yes	90.0319	7.81	2	3
O75821	Eukaryotic translation initiation factor 3 subunit G OS=Homo sapiens GN=EIF3G PE=1 SV=2 - [EIF3G_HUMAN]	35.5889	6.12549	yes	yes					25.56	7.81	1	1
P50991	T-complex protein 1 subunit delta OS=Homo sapiens GN=CCT4 PE=1 SV=4 - [TCPD_HUMAN]	57.8878	7.82568	yes	yes	81.3056	7.61	3	3
Q9NYF8	Bcl-2-associated transcription factor 1 OS=Homo sapiens GN=BCLAF1 PE=1 SV=2 - [BCLF1_HUMAN]	106.059	9.979	yes	yes					514.575	7.61	10	49
P05455	Lupus La protein OS=Homo sapiens GN=SSB PE=1 SV=2 - [LA_HUMAN]	46.8082	7.12256	yes	yes	45.79	2.7	1	1	52.4783	4.9	1	3
P25398	40S ribosomal protein S12 OS=Homo sapiens GN=RPS12 PE=1 SV=3 - [RS12_HUMAN]	14.5055	7.21045	yes	yes	34.5876	7.58	1	2
P62424	60S ribosomal protein L7a OS=Homo sapiens GN=RPL7A PE=1 SV=2 - [RL7A_HUMAN]	29.977	10.6089	yes	yes	66.5989	7.52	2	2
Q9H3N1	Thioredoxin-related transmembrane protein 1 OS=Homo sapiens GN=TMX1 PE=1 SV=1 - [TMX1_HUMAN]	31.7708	4.98291	yes	yes					142.556	7.5	2	6
Q14119	Vascular endothelial zinc finger 1 OS=Homo sapiens GN=VEZF1 PE=1 SV=2 - [VEZF1_HUMAN]	56.8947	9.5249	yes	no	20.76	7.49	1	1
Q9Y2V2	Calcium-regulated heat stable protein 1 OS=Homo sapiens GN=CARHSP1 PE=1 SV=2 - [CHSP1_HUMAN]	15.882	8.20654	yes	yes					24.73	7.48	1	1
P08865	40S ribosomal protein SA OS=Homo sapiens GN=RPSA PE=1 SV=4 - [RSSA_HUMAN]	32.8334	4.86865	yes	yes	46.75	7.46	1	1
P46776	60S ribosomal protein L27a OS=Homo sapiens GN=RPL27A PE=1 SV=2 - [RL27A_HUMAN]	16.551	11.0044	yes	yes	58.47	7.43	1	2
Q02543	60S ribosomal protein L18a OS=Homo sapiens GN=RPL18A PE=1 SV=2 - [RL18A_HUMAN]	20.7489	10.7114	yes	yes	40.73	7.39	1	1
P06753	Tropomyosin alpha-3 chain OS=Homo sapiens GN=TPM3 PE=1 SV=2 - [TPM3_HUMAN]	32.9298	4.71631	yes	yes	41.7878	7.37	2	2
P46782	40S ribosomal protein S5 OS=Homo sapiens GN=RPS5 PE=1 SV=4 - [RS5_HUMAN]	22.8621	9.71533	yes	yes	146.638	7.35	1	2
Q8NE71	ATP-binding cassette sub-family F member 1 OS=Homo sapiens GN=ABCF1 PE=1 SV=2 - [ABCF1_HUMAN]	95.8665	6.80029	yes	yes	52.4374	2.49	2	2	97.2291	4.85	2	4
Q7Z4V5	Hepatoma-derived growth factor-related protein 2 OS=Homo sapiens GN=HDGFRP2 PE=1 SV=1 - [HDGR2_HUMAN]	74.2722	7.48877	yes	yes					86.2529	7.3	4	11
Q8WWA1	Transmembrane protein 40 OS=Homo sapiens GN=TMEM40 PE=1 SV=2 - [TMM40_HUMAN]	25.4793	5.59229	yes	no					303.76	7.3	3	14
P62263	40S ribosomal protein S14 OS=Homo sapiens GN=RPS14 PE=1 SV=3 - [RS14_HUMAN]	16.2625	10.0522	yes	yes	159.358	7.28	1	4
P05388	60S acidic ribosomal protein P0 OS=Homo sapiens GN=RPLP0 PE=1 SV=1 - [RLA0_HUMAN]	34.2518	5.97314	yes	yes	92.2289	7.26	2	2
P61088	Ubiquitin-conjugating enzyme E2 N OS=Homo sapiens GN=UBE2N PE=1 SV=1 - [UBE2N_HUMAN]	17.127	6.56592	yes	yes	55.93	7.24	1	1
Q9BRJ6	Uncharacterized protein C7orf50 OS=Homo sapiens GN=C7orf50 PE=1 SV=1 - [CG050_HUMAN]	22.0698	9.64209	yes	yes					135.772	7.22	1	5
P62899	60S ribosomal protein L31 OS=Homo sapiens GN=RPL31 PE=1 SV=1 - [RL31_HUMAN]	14.4539	10.5356	yes	yes	29.7289	7.2	1	2
P62851	40S ribosomal protein S25 OS=Homo sapiens GN=RPS25 PE=1 SV=1 - [RS25_HUMAN]	13.7337	10.1108	yes	yes					35.99	7.2	1	1
P15880	40S ribosomal protein S2 OS=Homo sapiens GN=RPS2 PE=1 SV=2 - [RS2_HUMAN]	31.3046	10.2427	yes	yes	47.76	7.17	1	1
Q9UQ35	Serine/arginine repetitive matrix protein 2 OS=Homo sapiens GN=SRRM2 PE=1 SV=2 - [SRRM2_HUMAN]	299.438	12.0591	yes	yes					514.674	7.16	18	63
Q00839	Heterogeneous nuclear ribonucleoprotein U OS=Homo sapiens GN=HNRNPU PE=1 SV=6 - [HNRPU_HUMAN]	90.528	5.99854	yes	yes	153.099	7.15	4	5
Q96A26	Protein FAM162A OS=Homo sapiens GN=FAM162A PE=1 SV=2 - [F162A_HUMAN]	17.3312	9.77393	yes	no	26.26	7.14	1	1
P13010	X-ray repair cross-complementing protein 5 OS=Homo sapiens GN=XRCC5 PE=1 SV=3 - [XRCC5_HUMAN]	82.6523	5.80811	yes	yes	185.11	7.1	5	9
Q13185	Chromobox protein homolog 3 OS=Homo sapiens GN=CBX3 PE=1 SV=4 - [CBX3_HUMAN]	20.7984	5.32568	yes	no					23.19	7.1	1	1
P67809	Nuclease-sensitive element-binding protein 1 OS=Homo sapiens GN=YBX1 PE=1 SV=3 - [YBOX1_HUMAN]	35.9027	9.87646	yes	yes					40.57	7.1	1	1
P55072	Transitional endoplasmic reticulum ATPase OS=Homo sapiens GN=VCP PE=1 SV=4 - [TERA_HUMAN]	89.2657	5.26221	yes	yes	40.6389	4.59	2	2	50.0256	2.48	1	2
P30048	Thioredoxin-dependent peroxide reductase, mitochondrial OS=Homo sapiens GN=PRDX3 PE=1 SV=3 - [PRDX3_HUMAN]	27.6752	7.78174	yes	yes	78.9062	7.03	2	3
P35613	Basigin OS=Homo sapiens GN=BSG PE=1 SV=2 - [BASI_HUMAN]	42.1741	5.65576	yes	no	42.96	2.34	1	1	135.223	4.68	2	4
P61106	Ras-related protein Rab-14 OS=Homo sapiens GN=RAB14 PE=1 SV=4 - [RAB14_HUMAN]	23.8819	6.21436	yes	yes	72.62	6.98	1	1
O60248	Protein SOX-15 OS=Homo sapiens GN=SOX15 PE=1 SV=1 - [SOX15_HUMAN]	25.2356	9.75928	yes	yes					47.6756	6.87	1	2
Q09028	Histone-binding protein RBBP4 OS=Homo sapiens GN=RBBP4 PE=1 SV=3 - [RBBP4_HUMAN]	47.6261	4.89404	yes	yes	149.052	6.82	2	3
P61247	40S ribosomal protein S3a OS=Homo sapiens GN=RPS3A PE=1 SV=2 - [RS3A_HUMAN]	29.9257	9.72998	yes	yes	141.71	6.82	2	4
P45880	Voltage-dependent anion-selective channel protein 2 OS=Homo sapiens GN=VDAC2 PE=1 SV=2 - [VDAC2_HUMAN]	31.5465	7.56201	yes	yes	33.84	6.8	1	1
Q9NXG2	THUMP domain-containing protein 1 OS=Homo sapiens GN=THUMPD1 PE=1 SV=2 - [THUM1_HUMAN]	39.2908	7.88428	yes	yes					40.71	6.8	1	2
Q9UHB6	LIM domain and actin-binding protein 1 OS=Homo sapiens GN=LIMA1 PE=1 SV=1 - [LIMA1_HUMAN]	85.1734	6.84424	yes	yes					251.251	6.72	5	22
Q9H7L9	Sin3 histone deacetylase corepressor complex component SDS3 OS=Homo sapiens GN=SUDS3 PE=1 SV=2 - [SDS3_HUMAN]	38.1124	5.65576	yes	yes					60.57	6.71	1	10
Q6NZI2	Polymerase I and transcript release factor OS=Homo sapiens GN=PTRF PE=1 SV=1 - [PTRF_HUMAN]	43.4498	5.60498	yes	yes					60.1391	6.67	2	3
O95684	FGFR1 oncogene partner OS=Homo sapiens GN=FGFR1OP PE=1 SV=1 - [FR1OP_HUMAN]	43.0389	4.80518	yes	yes					40.25	6.52	1	1
P08574	Cytochrome c1, heme protein, mitochondrial OS=Homo sapiens GN=CYC1 PE=1 SV=3 - [CY1_HUMAN]	35.399	8.99756	yes	yes	20.4	6.46	1	4
Q9P0L0	Vesicle-associated membrane protein-associated protein A OS=Homo sapiens GN=VAPA PE=1 SV=3 - [VAPA_HUMAN]	27.8752	8.6167	yes	no	41	6.43	1	1
P05787	Keratin, type II cytoskeletal 8 OS=Homo sapiens GN=KRT8 PE=1 SV=7 - [K2C8_HUMAN]	53.6711	5.59229	yes	yes	139.918	6.42	4	7
P35222	Catenin beta-1 OS=Homo sapiens GN=CTNNB1 PE=1 SV=1 - [CTNB1_HUMAN]	85.4422	5.85889	yes	yes	129.847	4.99	3	4	60.5261	3.33	2	7
Q14697	Neutral alpha-glucosidase AB OS=Homo sapiens GN=GANAB PE=1 SV=3 - [GANAB_HUMAN]	106.807	6.13818	yes	yes	114.873	6.36	5	7
Q969H8	UPF0556 protein C19orf10 OS=Homo sapiens GN=C19orf10 PE=1 SV=1 - [CS010_HUMAN]	18.7833	6.68311	yes	yes	79.5242	6.36	1	2
P34897	Serine hydroxymethyltransferase, mitochondrial OS=Homo sapiens GN=SHMT2 PE=1 SV=3 - [GLYM_HUMAN]	55.9577	8.52881	yes	yes	86.5363	6.35	2	6
P40939	Trifunctional enzyme subunit alpha, mitochondrial OS=Homo sapiens GN=HADHA PE=1 SV=2 - [ECHA_HUMAN]	82.9469	9.0415	yes	yes	168.567	6.29	3	5
P14314	Glucosidase 2 subunit beta OS=Homo sapiens GN=PRKCSH PE=1 SV=2 - [GLU2B_HUMAN]	59.3878	4.41162	yes	yes	105.924	6.25	3	8
P61254	60S ribosomal protein L26 OS=Homo sapiens GN=RPL26 PE=1 SV=1 - [RL26_HUMAN]	17.2475	10.5503	yes	yes	25.87	6.21	1	1
O43169	Cytochrome b5 type B OS=Homo sapiens GN=CYB5B PE=1 SV=2 - [CYB5B_HUMAN]	16.322	4.97021	yes	no	127.412	6.16	1	5
Q1KMD3	Heterogeneous nuclear ribonucleoprotein U-like protein 2 OS=Homo sapiens GN=HNRNPUL2 PE=1 SV=1 - [HNRL2_HUMAN]	85.0522	4.90674	yes	yes					177.753	6.16	4	11
P53007	Tricarboxylate transport protein, mitochondrial OS=Homo sapiens GN=SLC25A1 PE=1 SV=2 - [TXTP_HUMAN]	33.991	9.89111	yes	yes	44.6767	6.11	2	2
Q9BU76	Multiple myeloma tumor-associated protein 2 OS=Homo sapiens GN=MMTAG2 PE=1 SV=1 - [MMTA2_HUMAN]	29.3939	10.0229	yes	no					40.2212	6.08	1	4
O95218	Zinc finger Ran-binding domain-containing protein 2 OS=Homo sapiens GN=ZRANB2 PE=1 SV=2 - [ZRAB2_HUMAN]	37.382	10.0083	yes	yes					53.38	6.06	1	2
P12814	Alpha-actinin-1 OS=Homo sapiens GN=ACTN1 PE=1 SV=2 - [ACTN1_HUMAN]	102.993	5.41455	yes	yes	219.184	4.48	3	8	52.87	1.57	1	1
P31930	Cytochrome b-c1 complex subunit 1, mitochondrial OS=Homo sapiens GN=UQCRC1 PE=1 SV=3 - [QCR1_HUMAN]	52.6124	6.3667	yes	yes	40.62	6.04	1	1
P62491	Ras-related protein Rab-11A OS=Homo sapiens GN=RAB11A PE=1 SV=3 - [RB11A_HUMAN]	24.3784	6.56592	yes	yes	63.21	6.02	1	1
Q13283	Ras GTPase-activating protein-binding protein 1 OS=Homo sapiens GN=G3BP1 PE=1 SV=1 - [G3BP1_HUMAN]	52.1321	5.51611	yes	yes	42.29	2.15	1	1	326.188	3.86	1	28
P60660	Myosin light polypeptide 6 OS=Homo sapiens GN=MYL6 PE=1 SV=2 - [MYL6_HUMAN]	16.9191	4.65283	yes	yes	25.94	5.96	1	1
P36957	Dihydrolipoyllysine-residue succinyltransferase component of 2-oxoglutarate dehydrogenase complex, mitochondrial OS=Homo sapiens GN=DLST PE=1 SV=4 - [ODO2_HUMAN]	48.7245	8.95361	yes	no	95.3589	5.96	2	2
P50502	Hsc70-interacting protein OS=Homo sapiens GN=ST13 PE=1 SV=2 - [F10A1_HUMAN]	41.3055	5.2749	yes	yes					35.41	5.96	1	3
P11310	Medium-chain specific acyl-CoA dehydrogenase, mitochondrial OS=Homo sapiens GN=ACADM PE=1 SV=1 - [ACADM_HUMAN]	46.5586	8.36768	yes	yes	60.3288	5.94	2	2
P18754	Regulator of chromosome condensation OS=Homo sapiens GN=RCC1 PE=1 SV=1 - [RCC1_HUMAN]	44.9406	7.51807	yes	yes					80.1201	5.94	3	7
Q13247	Serine/arginine-rich splicing factor 6 OS=Homo sapiens GN=SRSF6 PE=1 SV=2 - [SRSF6_HUMAN]	39.5634	11.4292	yes	yes	44.53	2.62	1	1	41.4356	3.2	1	3
P51571	Translocon-associated protein subunit delta OS=Homo sapiens GN=SSR4 PE=1 SV=1 - [SSRD_HUMAN]	18.9866	6.15088	yes	no	23.43	5.78	1	1
P17987	T-complex protein 1 subunit alpha OS=Homo sapiens GN=TCP1 PE=1 SV=1 - [TCPA_HUMAN]	60.3056	6.11279	yes	yes	70.6383	5.76	1	4
Q13523	Serine/threonine-protein kinase PRP4 homolog OS=Homo sapiens GN=PRPF4B PE=1 SV=3 - [PRP4B_HUMAN]	116.916	10.2573	yes	yes	121.194	2.18	1	14	45.2792	3.57	4	5
Q6ZTU2	EP400 N-terminal-like protein OS=Homo sapiens GN=EP400NL PE=2 SV=2 - [E400N_HUMAN]	51.7202	7.26904	yes	yes	55.3978	5.74	1	6
P62829	60S ribosomal protein L23 OS=Homo sapiens GN=RPL23 PE=1 SV=1 - [RL23_HUMAN]	14.8561	10.5063	yes	yes	26.25	5.71	1	1
P13861	cAMP-dependent protein kinase type II-alpha regulatory subunit OS=Homo sapiens GN=PRKAR2A PE=1 SV=2 - [KAP2_HUMAN]	45.49	5.07178	yes	yes					31.75	5.69	1	2
O00567	Nucleolar protein 56 OS=Homo sapiens GN=NOP56 PE=1 SV=4 - [NOP56_HUMAN]	66.0087	9.18799	yes	yes					112.859	5.56	2	9
Q7L4I2	Arginine/serine-rich coiled-coil protein 2 OS=Homo sapiens GN=RSRC2 PE=1 SV=1 - [RSRC2_HUMAN]	50.5293	11.3267	yes	yes					111.064	5.53	2	10
Q8NFH5	Nucleoporin NUP53 OS=Homo sapiens GN=NUP35 PE=1 SV=1 - [NUP53_HUMAN]	34.7515	9.08545	yes	yes					81.24	5.52	1	4
P25788	Proteasome subunit alpha type-3 OS=Homo sapiens GN=PSMA3 PE=1 SV=2 - [PSA3_HUMAN]	28.4151	5.32568	yes	yes					180.36	5.49	1	8
P62249	40S ribosomal protein S16 OS=Homo sapiens GN=RPS16 PE=1 SV=2 - [RS16_HUMAN]	16.435	10.2134	yes	yes	25.73	5.48	1	1
P50990	T-complex protein 1 subunit theta OS=Homo sapiens GN=CCT8 PE=1 SV=4 - [TCPQ_HUMAN]	59.5825	5.60498	yes	yes	112.172	5.47	3	5
P13646	Keratin, type I cytoskeletal 13 OS=Homo sapiens GN=KRT13 PE=1 SV=4 - [K1C13_HUMAN]	49.5574	4.95752	yes	yes	60.31	2.4	1	1	197.934	3.06	1	14
O00148	ATP-dependent RNA helicase DDX39A OS=Homo sapiens GN=DDX39A PE=1 SV=2 - [DX39A_HUMAN]	49.098	5.68115	yes	yes	95.375	5.39	2	4
P49748	Very long-chain specific acyl-CoA dehydrogenase, mitochondrial OS=Homo sapiens GN=ACADVL PE=1 SV=1 - [ACADV_HUMAN]	70.3454	8.74854	yes	no	93.2383	5.34	3	5
Q8TB61	Adenosine 3'-phospho 5'-phosphosulfate transporter 1 OS=Homo sapiens GN=SLC35B2 PE=1 SV=1 - [S35B2_HUMAN]	47.4836	9.15869	yes	yes	55.64	2.78	1	1	40.91	2.55	1	1
Q00765	Receptor expression-enhancing protein 5 OS=Homo sapiens GN=REEP5 PE=1 SV=3 - [REEP5_HUMAN]	21.479	8.104	yes	no	24.9	5.29	1	1
Q14978	Nucleolar and coiled-body phosphoprotein 1 OS=Homo sapiens GN=NOLC1 PE=1 SV=2 - [NOLC1_HUMAN]	73.5596	9.46631	yes	yes					149.257	5.29	3	8
O95400	CD2 antigen cytoplasmic tail-binding protein 2 OS=Homo sapiens GN=CD2BP2 PE=1 SV=1 - [CD2B2_HUMAN]	37.6232	4.61475	yes	yes					93.43	5.28	1	4
P13866	Sodium/glucose cotransporter 1 OS=Homo sapiens GN=SLC5A1 PE=1 SV=1 - [SC5A1_HUMAN]	73.4493	7.6792	yes	yes					25.74	5.27	1	1
Q9Y265	RuvB-like 1 OS=Homo sapiens GN=RUVBL1 PE=1 SV=1 - [RUVB1_HUMAN]	50.1963	6.41748	yes	yes	71.6	5.26	2	2
Q07955	Serine/arginine-rich splicing factor 1 OS=Homo sapiens GN=SRSF1 PE=1 SV=2 - [SRSF1_HUMAN]	27.7278	10.3599	yes	yes					25.29	5.24	1	2
Q15125	3-beta-hydroxysteroid-Delta(8),Delta(7)-isomerase OS=Homo sapiens GN=EBP PE=1 SV=3 - [EBP_HUMAN]	26.3358	7.89893	yes	yes	70.4489	5.22	1	3
P26373	60S ribosomal protein L13 OS=Homo sapiens GN=RPL13 PE=1 SV=4 - [RL13_HUMAN]	24.2465	11.6489	yes	no	61.53	5.21	1	1
Q6PD62	RNA polymerase-associated protein CTR9 homolog OS=Homo sapiens GN=CTR9 PE=1 SV=1 - [CTR9_HUMAN]	133.42	6.771	yes	yes	20.86	0.85	1	1	108.013	4.35	3	9
Q6FI81	Anamorsin OS=Homo sapiens GN=CIAPIN1 PE=1 SV=2 - [CPIN1_HUMAN]	33.5611	5.61768	yes	yes					35.89	5.13	1	3
P84098	60S ribosomal protein L19 OS=Homo sapiens GN=RPL19 PE=1 SV=1 - [RL19_HUMAN]	23.4512	11.4731	yes	yes	117.663	5.1	1	6
P63244	Guanine nucleotide-binding protein subunit beta-2-like 1 OS=Homo sapiens GN=GNB2L1 PE=1 SV=3 - [GBLP_HUMAN]	35.0546	7.69385	yes	yes					112.806	5.05	1	4
Q9NZZ3	Charged multivesicular body protein 5 OS=Homo sapiens GN=CHMP5 PE=1 SV=1 - [CHMP5_HUMAN]	24.5554	4.83057	yes	yes					23.07	5.02	1	1
P48643	T-complex protein 1 subunit epsilon OS=Homo sapiens GN=CCT5 PE=1 SV=1 - [TCPE_HUMAN]	59.6328	5.65576	yes	yes	95.0619	4.99	3	3
Q96I25	Splicing factor 45 OS=Homo sapiens GN=RBM17 PE=1 SV=1 - [SPF45_HUMAN]	44.9339	5.97314	yes	yes					28.71	4.99	1	2
P29401	Transketolase OS=Homo sapiens GN=TKT PE=1 SV=3 - [TKT_HUMAN]	67.8347	7.66455	yes	yes	80.6852	4.98	2	3
Q86UE4	Protein LYRIC OS=Homo sapiens GN=MTDH PE=1 SV=2 - [LYRIC_HUMAN]	63.7988	9.31982	yes	yes	38.01	1.89	1	1	40.0212	3.09	1	2
O00299	Chloride intracellular channel protein 1 OS=Homo sapiens GN=CLIC1 PE=1 SV=4 - [CLIC1_HUMAN]	26.9057	5.17334	yes	yes					35.65	4.98	1	1
P23193	Transcription elongation factor A protein 1 OS=Homo sapiens GN=TCEA1 PE=1 SV=2 - [TCEA1_HUMAN]	33.948	8.38232	yes	yes					112.703	4.98	1	8
Q4G0J3	La-related protein 7 OS=Homo sapiens GN=LARP7 PE=1 SV=1 - [LARP7_HUMAN]	66.8574	9.5542	yes	yes					74.7202	4.98	2	10
Q07021	Complement component 1 Q subcomponent-binding protein, mitochondrial OS=Homo sapiens GN=C1QBP PE=1 SV=1 - [C1QBP_HUMAN]	31.3426	4.84326	yes	yes	29.2	4.96	1	1
Q96B23	Uncharacterized protein C18orf25 OS=Homo sapiens GN=C18orf25 PE=1 SV=2 - [CR025_HUMAN]	43.2978	4.88135	yes	yes					47.75	4.96	1	3
O75390	Citrate synthase, mitochondrial OS=Homo sapiens GN=CS PE=1 SV=2 - [CISY_HUMAN]	51.6795	8.32373	yes	yes	143.472	2.58	1	3	112.832	4.94	2	3
Q13151	Heterogeneous nuclear ribonucleoprotein A0 OS=Homo sapiens GN=HNRNPA0 PE=1 SV=1 - [ROA0_HUMAN]	30.8218	9.29053	yes	yes	71.7352	4.92	1	2
Q14247	Src substrate cortactin OS=Homo sapiens GN=CTTN PE=1 SV=2 - [SRC8_HUMAN]	61.5485	5.40186	yes	yes	55.3489	4.55	2	2	192.104	3.27	2	21
P78371	T-complex protein 1 subunit beta OS=Homo sapiens GN=CCT2 PE=1 SV=4 - [TCPB_HUMAN]	57.4521	6.45557	yes	yes	140.93	4.86	2	4
P50479	PDZ and LIM domain protein 4 OS=Homo sapiens GN=PDLIM4 PE=1 SV=2 - [PDLI4_HUMAN]	35.3757	7.91357	yes	yes					54.93	4.85	1	4
Q15293	Reticulocalbin-1 OS=Homo sapiens GN=RCN1 PE=1 SV=1 - [RCN1_HUMAN]	38.8662	4.99561	yes	yes	33.1	4.83	1	1
Q06323	Proteasome activator complex subunit 1 OS=Homo sapiens GN=PSME1 PE=1 SV=1 - [PSME1_HUMAN]	28.705	6.02393	yes	yes	49.14	4.82	1	1
Q13425	Beta-2-syntrophin OS=Homo sapiens GN=SNTB2 PE=1 SV=1 - [SNTB2_HUMAN]	57.913	8.82178	yes	no					270.805	4.81	3	12
Q8N1G4	Leucine-rich repeat-containing protein 47 OS=Homo sapiens GN=LRRC47 PE=1 SV=1 - [LRC47_HUMAN]	63.4337	8.27979	yes	yes					36.23	4.8	1	3
Q9UJZ1	Stomatin-like protein 2, mitochondrial OS=Homo sapiens GN=STOML2 PE=1 SV=1 - [STML2_HUMAN]	38.5102	7.38623	yes	yes					55.02	4.78	1	1
O43719	HIV Tat-specific factor 1 OS=Homo sapiens GN=HTATSF1 PE=1 SV=1 - [HTSF1_HUMAN]	85.8006	4.39893	yes	yes					41.9612	4.77	2	3
P12956	X-ray repair cross-complementing protein 6 OS=Homo sapiens GN=XRCC6 PE=1 SV=2 - [XRCC6_HUMAN]	69.7991	6.63916	yes	yes	232.873	4.76	3	6
P08237	6-phosphofructokinase, muscle type OS=Homo sapiens GN=PFKM PE=1 SV=2 - [K6PF_HUMAN]	85.1284	7.98682	yes	yes					25.27	4.74	1	1
Q6Y1H2	Very-long-chain (3R)-3-hydroxyacyl-[acyl-carrier protein] dehydratase 2 OS=Homo sapiens GN=PTPLB PE=1 SV=1 - [HACD2_HUMAN]	28.3501	9.5542	yes	no	38.08	4.72	1	1
P10644	cAMP-dependent protein kinase type I-alpha regulatory subunit OS=Homo sapiens GN=PRKAR1A PE=1 SV=1 - [KAP0_HUMAN]	42.955	5.35107	yes	yes					42.8416	4.72	1	7
Q9Y385	Ubiquitin-conjugating enzyme E2 J1 OS=Homo sapiens GN=UBE2J1 PE=1 SV=2 - [UB2J1_HUMAN]	35.1767	6.7417	yes	yes					41.45	4.72	1	3
P05023	Sodium/potassium-transporting ATPase subunit alpha-1 OS=Homo sapiens GN=ATP1A1 PE=1 SV=1 - [AT1A1_HUMAN]	112.824	5.49072	yes	yes	95.76	3.03	2	2	179.19	3.42	2	7
P54727	UV excision repair protein RAD23 homolog B OS=Homo sapiens GN=RAD23B PE=1 SV=1 - [RD23B_HUMAN]	43.1446	4.84326	yes	yes	190.148	4.65	2	5
O14545	TRAF-type zinc finger domain-containing protein 1 OS=Homo sapiens GN=TRAFD1 PE=1 SV=1 - [TRAD1_HUMAN]	64.8001	5.2876	yes	yes					79.2312	4.64	2	6
P49585	Choline-phosphate cytidylyltransferase A OS=Homo sapiens GN=PCYT1A PE=1 SV=2 - [PCY1A_HUMAN]	41.7048	7.25439	yes	yes					70.6064	4.63	2	4
Q9NY27	Serine/threonine-protein phosphatase 4 regulatory subunit 2 OS=Homo sapiens GN=PPP4R2 PE=1 SV=3 - [PP4R2_HUMAN]	46.8689	4.53857	yes	yes					52.8	4.56	1	9
Q9P206	Uncharacterized protein KIAA1522 OS=Homo sapiens GN=KIAA1522 PE=1 SV=2 - [K1522_HUMAN]	107.03	9.72998	yes	yes	352.276	1.55	1	26	78.295	3	2	3
P62633	Cellular nucleic acid-binding protein OS=Homo sapiens GN=CNBP PE=1 SV=1 - [CNBP_HUMAN]	19.4496	7.7085	yes	yes	28.27	4.52	1	1
P07954	Fumarate hydratase, mitochondrial OS=Homo sapiens GN=FH PE=1 SV=3 - [FUMH_HUMAN]	54.6022	8.76318	yes	yes	79.8378	4.51	1	2
O60568	Procollagen-lysine,2-oxoglutarate 5-dioxygenase 3 OS=Homo sapiens GN=PLOD3 PE=1 SV=1 - [PLOD3_HUMAN]	84.7315	6.04932	yes	yes	46.9989	4.47	2	2
P13747	HLA class I histocompatibility antigen, alpha chain E OS=Homo sapiens GN=HLA-E PE=1 SV=3 - [HLAE_HUMAN]	40.1318	5.94775	yes	yes	36.9278	4.47	1	2
Q92564	DCN1-like protein 4 OS=Homo sapiens GN=DCUN1D4 PE=1 SV=2 - [DCNL4_HUMAN]	34.0457	5.88428	yes	no					22.57	4.45	1	1
Q13162	Peroxiredoxin-4 OS=Homo sapiens GN=PRDX4 PE=1 SV=1 - [PRDX4_HUMAN]	30.5208	6.29053	yes	yes					20.69	4.43	1	1
P62753	40S ribosomal protein S6 OS=Homo sapiens GN=RPS6 PE=1 SV=1 - [RS6_HUMAN]	28.663	10.8433	yes	yes					35.3388	4.42	2	7
P61313	60S ribosomal protein L15 OS=Homo sapiens GN=RPL15 PE=1 SV=2 - [RL15_HUMAN]	24.1311	11.6196	yes	yes	30.03	4.41	1	1
Q92688	Acidic leucine-rich nuclear phosphoprotein 32 family member B OS=Homo sapiens GN=ANP32B PE=1 SV=1 - [AN32B_HUMAN]	28.7703	4.05615	yes	yes					56.3642	4.38	1	3
P04049	RAF proto-oncogene serine/threonine-protein kinase OS=Homo sapiens GN=RAF1 PE=1 SV=1 - [RAF1_HUMAN]	73.0049	9.20264	yes	yes					150.71	4.32	2	17
P29692	Elongation factor 1-delta OS=Homo sapiens GN=EEF1D PE=1 SV=5 - [EF1D_HUMAN]	31.1028	5.0083	yes	yes					28.99	4.27	1	1
P13639	Elongation factor 2 OS=Homo sapiens GN=EEF2 PE=1 SV=4 - [EF2_HUMAN]	95.277	6.82959	yes	yes	55	4.2	2	2
P53985	Monocarboxylate transporter 1 OS=Homo sapiens GN=SLC16A1 PE=1 SV=3 - [MOT1_HUMAN]	53.9089	8.66064	yes	yes					239.694	4.2	2	27
Q96PK6	RNA-binding protein 14 OS=Homo sapiens GN=RBM14 PE=1 SV=2 - [RBM14_HUMAN]	69.4489	9.67139	yes	yes	31.66	1.79	1	1	80.8859	2.39	2	10
P50914	60S ribosomal protein L14 OS=Homo sapiens GN=RPL14 PE=1 SV=4 - [RL14_HUMAN]	23.417	10.9312	yes	no					71.2378	4.19	1	2
O43852	Calumenin OS=Homo sapiens GN=CALU PE=1 SV=2 - [CALU_HUMAN]	37.0835	4.64014	yes	yes	21.36	4.13	1	1
Q96GM8	Target of EGR1 protein 1 OS=Homo sapiens GN=TOE1 PE=1 SV=1 - [TOE1_HUMAN]	56.512	7.18115	yes	no					57.71	4.12	1	1
Q8IWS0	PHD finger protein 6 OS=Homo sapiens GN=PHF6 PE=1 SV=1 - [PHF6_HUMAN]	41.264	8.67529	yes	yes					25.04	4.11	1	1
Q9UEY8	Gamma-adducin OS=Homo sapiens GN=ADD3 PE=1 SV=1 - [ADDG_HUMAN]	79.1052	6.31592	yes	yes					110.236	4.11	4	14
P17706	Tyrosine-protein phosphatase non-receptor type 2 OS=Homo sapiens GN=PTPN2 PE=1 SV=2 - [PTN2_HUMAN]	48.4424	8.29443	yes	yes					31.57	4.1	1	1
P11279	Lysosome-associated membrane glycoprotein 1 OS=Homo sapiens GN=LAMP1 PE=1 SV=3 - [LAMP1_HUMAN]	44.8538	8.74854	yes	yes	50.0547	4.08	2	3
O95197	Reticulon-3 OS=Homo sapiens GN=RTN3 PE=1 SV=2 - [RTN3_HUMAN]	112.541	4.95752	yes	yes	36.48	1.07	1	1	24.06	3	1	1
Q92733	Proline-rich protein PRCC OS=Homo sapiens GN=PRCC PE=1 SV=1 - [PRCC_HUMAN]	52.3855	5.09717	yes	yes					140.859	4.07	1	8
Q9Y388	RNA-binding motif protein, X-linked 2 OS=Homo sapiens GN=RBMX2 PE=1 SV=2 - [RBMX2_HUMAN]	37.3132	9.83252	yes	yes					46.24	4.04	1	4
P48651	Phosphatidylserine synthase 1 OS=Homo sapiens GN=PTDSS1 PE=1 SV=1 - [PTSS1_HUMAN]	55.4911	8.42627	yes	yes					25.19	4.02	1	1
Q9BTU6	Phosphatidylinositol 4-kinase type 2-alpha OS=Homo sapiens GN=PI4K2A PE=1 SV=1 - [P4K2A_HUMAN]	53.9886	8.29443	yes	yes					122.028	3.97	1	8
O43684	Mitotic checkpoint protein BUB3 OS=Homo sapiens GN=BUB3 PE=1 SV=1 - [BUB3_HUMAN]	37.1312	6.84424	yes	yes	59.96	3.96	1	1
O43493	Trans-Golgi network integral membrane protein 2 OS=Homo sapiens GN=TGOLN2 PE=1 SV=2 - [TGON2_HUMAN]	51.0824	5.73193	yes	yes					39.25	3.96	1	4
P05783	Keratin, type I cytoskeletal 18 OS=Homo sapiens GN=KRT18 PE=1 SV=2 - [K1C18_HUMAN]	48.0285	5.45264	yes	yes	27.1589	3.95	2	2
P27816	Microtubule-associated protein 4 OS=Homo sapiens GN=MAP4 PE=1 SV=3 - [MAP4_HUMAN]	120.93	5.42725	yes	yes					143.839	3.91	3	12
P52597	Heterogeneous nuclear ribonucleoprotein F OS=Homo sapiens GN=HNRNPF PE=1 SV=3 - [HNRPF_HUMAN]	45.6429	5.57959	yes	yes	40.1	3.86	1	1
Q9H4G0	Band 4.1-like protein 1 OS=Homo sapiens GN=EPB41L1 PE=1 SV=2 - [E41L1_HUMAN]	98.4422	5.61768	yes	yes					174.562	3.86	4	16
Q9BQG0	Myb-binding protein 1A OS=Homo sapiens GN=MYBBP1A PE=1 SV=2 - [MBB1A_HUMAN]	148.762	9.27588	yes	yes	158.16	2.94	2	6	136.865	0.9	1	12
P16422	Epithelial cell adhesion molecule OS=Homo sapiens GN=EPCAM PE=1 SV=2 - [EPCAM_HUMAN]	34.9097	7.45947	yes	yes	25.12	3.82	1	1
Q86WB0	Nuclear-interacting partner of ALK OS=Homo sapiens GN=ZC3HC1 PE=1 SV=1 - [NIPA_HUMAN]	55.2261	5.61768	yes	no					37.09	3.78	1	2
P02545	Prelamin-A/C OS=Homo sapiens GN=LMNA PE=1 SV=1 - [LMNA_HUMAN]	74.0947	7.02002	yes	yes	72.77	2.11	1	1	103.575	1.66	2	14
Q6ICC9	Protein LDOC1L OS=Homo sapiens GN=LDOC1L PE=2 SV=1 - [LDOCL_HUMAN]	26.1375	11.1802	no	no					21.21	3.77	1	1
Q5JTV8	Torsin-1A-interacting protein 1 OS=Homo sapiens GN=TOR1AIP1 PE=1 SV=2 - [TOIP1_HUMAN]	66.2083	8.17725	yes	yes					44.45	3.77	1	5
P14678	Small nuclear ribonucleoprotein-associated proteins B and B' OS=Homo sapiens GN=SNRPB PE=1 SV=2 - [RSMB_HUMAN]	24.5937	11.1948	yes	yes	65.79	3.75	1	4
P42166	Lamina-associated polypeptide 2, isoform alpha OS=Homo sapiens GN=TMPO PE=1 SV=2 - [LAP2A_HUMAN]	75.4456	7.66455	yes	no	68.1011	2.02	1	3	29.69	1.73	1	3
P06493	Cyclin-dependent kinase 1 OS=Homo sapiens GN=CDK1 PE=1 SV=3 - [CDK1_HUMAN]	34.0739	8.39697	yes	yes	69.4519	3.7	1	4
Q13243	Serine/arginine-rich splicing factor 5 OS=Homo sapiens GN=SRSF5 PE=1 SV=1 - [SRSF5_HUMAN]	31.2453	11.5903	yes	yes					25.25	3.68	1	1
P35579	Myosin-9 OS=Homo sapiens GN=MYH9 PE=1 SV=4 - [MYH9_HUMAN]	226.392	5.60498	yes	yes	198.36	2.45	5	10	218.545	1.22	2	5
Q6PJT7	Zinc finger CCCH domain-containing protein 14 OS=Homo sapiens GN=ZC3H14 PE=1 SV=1 - [ZC3HE_HUMAN]	82.8233	7.31299	yes	yes	48.37	2.04	1	2	44.0928	1.63	1	2
Q14566	DNA replication licensing factor MCM6 OS=Homo sapiens GN=MCM6 PE=1 SV=1 - [MCM6_HUMAN]	92.8312	5.41455	yes	yes	204.698	1.46	1	5	59.1112	2.19	1	2
O00767	Acyl-CoA desaturase OS=Homo sapiens GN=SCD PE=1 SV=2 - [ACOD_HUMAN]	41.4961	8.99756	yes	yes	62.29	3.62	1	2
Q86SQ9	Dehydrodolichyl diphosphate synthase OS=Homo sapiens GN=DHDDS PE=1 SV=3 - [DHDDS_HUMAN]	38.6329	8.27979	yes	no	22.35	3.6	1	1
Q7Z417	Nuclear fragile X mental retardation-interacting protein 2 OS=Homo sapiens GN=NUFIP2 PE=1 SV=1 - [NUFP2_HUMAN]	76.0747	8.70459	yes	yes					106.325	3.6	3	8
Q9BRK5	45 kDa calcium-binding protein OS=Homo sapiens GN=SDF4 PE=1 SV=1 - [CAB45_HUMAN]	41.7805	4.85596	yes	yes	48.08	3.59	1	2
Q8TD31	Coiled-coil alpha-helical rod protein 1 OS=Homo sapiens GN=CCHCR1 PE=2 SV=2 - [CCHCR_HUMAN]	88.6173	5.94775	yes	no	27.57	3.58	1	2
P31513	Dimethylaniline monooxygenase [N-oxide-forming] 3 OS=Homo sapiens GN=FMO3 PE=1 SV=5 - [FMO3_HUMAN]	59.9944	7.78174	yes	yes	22.24	3.57	1	1
P48509	CD151 antigen OS=Homo sapiens GN=CD151 PE=1 SV=3 - [CD151_HUMAN]	28.2763	7.47412	yes	yes	29.29	3.56	1	1
Q9H4Z3	Phosphorylated CTD-interacting factor 1 OS=Homo sapiens GN=PCIF1 PE=1 SV=1 - [PCIF1_HUMAN]	80.6184	7.41553	yes	yes	21.58	3.55	1	3
Q92597	Protein NDRG1 OS=Homo sapiens GN=NDRG1 PE=1 SV=1 - [NDRG1_HUMAN]	42.8077	5.8208	yes	yes	86.6489	3.55	1	2	98.1212	3.55	1	8
Q96JN2	Coiled-coil domain-containing protein 136 OS=Homo sapiens GN=CCDC136 PE=2 SV=3 - [CC136_HUMAN]	133.961	4.65283	yes	yes					25.59	3.55	1	3
P09622	Dihydrolipoyl dehydrogenase, mitochondrial OS=Homo sapiens GN=DLD PE=1 SV=2 - [DLDH_HUMAN]	54.143	7.85498	yes	yes	51.79	3.54	2	2
P22695	Cytochrome b-c1 complex subunit 2, mitochondrial OS=Homo sapiens GN=UQCRC2 PE=1 SV=3 - [QCR2_HUMAN]	48.4129	8.63135	yes	yes	71.41	3.53	1	1
P62879	Guanine nucleotide-binding protein G(I)/G(S)/G(T) subunit beta-2 OS=Homo sapiens GN=GNB2 PE=1 SV=3 - [GBB2_HUMAN]	37.3071	5.99854	yes	yes	44.65	3.53	1	1
O15446	DNA-directed RNA polymerase I subunit RPA34 OS=Homo sapiens GN=CD3EAP PE=1 SV=1 - [RPA34_HUMAN]	54.9514	8.51416	yes	yes					25.38	3.53	1	2
Q92520	Protein FAM3C OS=Homo sapiens GN=FAM3C PE=1 SV=1 - [FAM3C_HUMAN]	24.6646	8.29443	yes	no	24.15	3.52	1	1
Q9NYB0	Telomeric repeat-binding factor 2-interacting protein 1 OS=Homo sapiens GN=TERF2IP PE=1 SV=1 - [TE2IP_HUMAN]	44.2328	4.729	yes	yes	145.156	3.51	1	9
Q15758	Neutral amino acid transporter B(0) OS=Homo sapiens GN=SLC1A5 PE=1 SV=2 - [AAAT_HUMAN]	56.5623	5.47803	yes	yes	26.62	1.66	1	1	37.9312	1.85	1	4
Q9HB90	Ras-related GTP-binding protein C OS=Homo sapiens GN=RRAGC PE=1 SV=1 - [RRAGC_HUMAN]	44.1958	5.09717	yes	yes					29.19	3.51	1	2
P12268	Inosine-5'-monophosphate dehydrogenase 2 OS=Homo sapiens GN=IMPDH2 PE=1 SV=2 - [IMDH2_HUMAN]	55.7696	6.90283	yes	yes	26.44	3.5	1	1
P31948	Stress-induced-phosphoprotein 1 OS=Homo sapiens GN=STIP1 PE=1 SV=1 - [STIP1_HUMAN]	62.5994	6.80029	yes	yes	46.4178	3.5	2	2
P49368	T-complex protein 1 subunit gamma OS=Homo sapiens GN=CCT3 PE=1 SV=4 - [TCPG_HUMAN]	60.4953	6.49365	yes	yes	84.6898	3.49	2	3
P18887	DNA repair protein XRCC1 OS=Homo sapiens GN=XRCC1 PE=1 SV=2 - [XRCC1_HUMAN]	69.4339	6.39209	yes	yes					91.1037	3.48	1	15
O76021	Ribosomal L1 domain-containing protein 1 OS=Homo sapiens GN=RSL1D1 PE=1 SV=3 - [RL1D1_HUMAN]	54.9389	10.1255	yes	yes					58.1691	3.47	1	5
Q9Y230	RuvB-like 2 OS=Homo sapiens GN=RUVBL2 PE=1 SV=3 - [RUVB2_HUMAN]	51.1246	5.64307	yes	yes	66.54	3.46	1	1
Q14847	LIM and SH3 domain protein 1 OS=Homo sapiens GN=LASP1 PE=1 SV=2 - [LASP1_HUMAN]	29.6982	7.04932	yes	yes	30.22	3.45	1	1
O00505	Importin subunit alpha-4 OS=Homo sapiens GN=KPNA3 PE=1 SV=2 - [IMA4_HUMAN]	57.7748	4.94482	yes	yes					53.08	3.45	1	2
O95831	Apoptosis-inducing factor 1, mitochondrial OS=Homo sapiens GN=AIFM1 PE=1 SV=1 - [AIFM1_HUMAN]	66.8589	8.95361	yes	yes					24.1	3.43	1	1
P35221	Catenin alpha-1 OS=Homo sapiens GN=CTNNA1 PE=1 SV=1 - [CTNA1_HUMAN]	100.009	6.29053	yes	yes	96.1689	3.2	2	2	118.985	2.1	2	16
P46977	Dolichyl-diphosphooligosaccharide--protein glycosyltransferase subunit STT3A OS=Homo sapiens GN=STT3A PE=1 SV=2 - [STT3A_HUMAN]	80.4768	8.07471	yes	yes	28.07	3.4	1	1
P30405	Peptidyl-prolyl cis-trans isomerase F, mitochondrial OS=Homo sapiens GN=PPIF PE=1 SV=1 - [PPIF_HUMAN]	22.0262	9.37842	yes	no	21.79	3.38	1	1
P15408	Fos-related antigen 2 OS=Homo sapiens GN=FOSL2 PE=1 SV=1 - [FOSL2_HUMAN]	35.1717	7.48877	yes	no					94.9603	3.37	1	4
P11388	DNA topoisomerase 2-alpha OS=Homo sapiens GN=TOP2A PE=1 SV=3 - [TOP2A_HUMAN]	174.276	8.71924	yes	yes					92.4203	3.33	3	6
Q15019	Septin-2 OS=Homo sapiens GN=SEPT2 PE=1 SV=1 - [SEPT2_HUMAN]	41.4613	6.59521	yes	yes	73.9789	3.32	1	2
Q16666	Gamma-interferon-inducible protein 16 OS=Homo sapiens GN=IFI16 PE=1 SV=3 - [IF16_HUMAN]	88.1994	9.27588	yes	yes	61.7789	3.31	2	2
P16144	Integrin beta-4 OS=Homo sapiens GN=ITGB4 PE=1 SV=5 - [ITB4_HUMAN]	202.039	6.0874	yes	yes	159.583	2.69	5	6	47.74	0.6	1	2
P50213	Isocitrate dehydrogenase [NAD] subunit alpha, mitochondrial OS=Homo sapiens GN=IDH3A PE=1 SV=1 - [IDH3A_HUMAN]	39.5661	6.91748	yes	no	55.86	3.28	1	1
P33992	DNA replication licensing factor MCM5 OS=Homo sapiens GN=MCM5 PE=1 SV=5 - [MCM5_HUMAN]	82.2332	8.36768	yes	yes	21.5	1.09	1	1	33.91	2.18	1	1
Q9UKM9	RNA-binding protein Raly OS=Homo sapiens GN=RALY PE=1 SV=1 - [RALY_HUMAN]	32.4436	9.17334	yes	yes					86.1272	3.27	1	4
P17844	Probable ATP-dependent RNA helicase DDX5 OS=Homo sapiens GN=DDX5 PE=1 SV=1 - [DDX5_HUMAN]	69.1047	8.92432	yes	yes	98.3224	3.26	2	2
Q6PJG2	ELM2 and SANT domain-containing protein 1 OS=Homo sapiens GN=ELMSAN1 PE=1 SV=2 - [EMSA1_HUMAN]	114.918	9.18799	yes	yes					185.389	3.25	4	9
Q8ND76	Cyclin-Y OS=Homo sapiens GN=CCNY PE=1 SV=2 - [CCNY_HUMAN]	39.3119	7.1958	yes	yes					211.774	3.23	1	12
Q14498	RNA-binding protein 39 OS=Homo sapiens GN=RBM39 PE=1 SV=2 - [RBM39_HUMAN]	59.3427	10.0962	yes	yes					68.7749	3.21	1	3
Q15554	Telomeric repeat-binding factor 2 OS=Homo sapiens GN=TERF2 PE=1 SV=2 - [TERF2_HUMAN]	55.5166	9.17334	yes	no					45.12	3.2	1	1
P04181	Ornithine aminotransferase, mitochondrial OS=Homo sapiens GN=OAT PE=1 SV=1 - [OAT_HUMAN]	48.5042	7.03467	yes	yes	75.751	3.19	1	2
P04083	Annexin A1 OS=Homo sapiens GN=ANXA1 PE=1 SV=2 - [ANXA1_HUMAN]	38.69	7.02002	yes	yes	80.67	3.18	1	1
Q32NC0	UPF0711 protein C18orf21 OS=Homo sapiens GN=C18orf21 PE=1 SV=1 - [CR021_HUMAN]	24.811	10.2573	yes	yes	20.39	3.18	1	1
Q07666	KH domain-containing, RNA-binding, signal transduction-associated protein 1 OS=Homo sapiens GN=KHDRBS1 PE=1 SV=1 - [KHDR1_HUMAN]	48.1972	8.66064	yes	yes	28	3.16	1	1	42.7356	3.16	1	4
P31040	Succinate dehydrogenase [ubiquinone] flavoprotein subunit, mitochondrial OS=Homo sapiens GN=SDHA PE=1 SV=2 - [DHSA_HUMAN]	72.6453	7.38623	yes	yes	39.42	3.16	1	1
P57081	tRNA (guanine-N(7)-)-methyltransferase non-catalytic subunit WDR4 OS=Homo sapiens GN=WDR4 PE=1 SV=2 - [WDR4_HUMAN]	45.461	7.10791	yes	no					29.48	3.16	1	1
Q86YP4	Transcriptional repressor p66-alpha OS=Homo sapiens GN=GATAD2A PE=1 SV=1 - [P66A_HUMAN]	68.0205	9.93506	yes	no					69.0137	3.16	1	5
O75874	Isocitrate dehydrogenase [NADP] cytoplasmic OS=Homo sapiens GN=IDH1 PE=1 SV=2 - [IDHC_HUMAN]	46.6295	7.00537	yes	yes	43.21	3.14	1	1
O94826	Mitochondrial import receptor subunit TOM70 OS=Homo sapiens GN=TOMM70A PE=1 SV=1 - [TOM70_HUMAN]	67.412	7.12256	yes	yes	24.77	3.13	1	1
P30084	Enoyl-CoA hydratase, mitochondrial OS=Homo sapiens GN=ECHS1 PE=1 SV=4 - [ECHM_HUMAN]	31.3671	8.07471	yes	yes	37.83	3.1	1	1
P19634	Sodium/hydrogen exchanger 1 OS=Homo sapiens GN=SLC9A1 PE=1 SV=2 - [SL9A1_HUMAN]	90.705	7.21045	yes	yes					36.82	3.07	1	4
Q96QZ0	Pannexin-3 OS=Homo sapiens GN=PANX3 PE=2 SV=1 - [PANX3_HUMAN]	44.6545	8.20654	yes	no					21.22	3.06	1	1
P49915	GMP synthase [glutamine-hydrolyzing] OS=Homo sapiens GN=GMPS PE=1 SV=1 - [GUAA_HUMAN]	76.667	6.87354	yes	yes	45.2636	3.03	2	2
O60841	Eukaryotic translation initiation factor 5B OS=Homo sapiens GN=EIF5B PE=1 SV=4 - [IF2P_HUMAN]	138.742	5.49072	yes	yes					132.04	3.03	3	7
Q9NWH9	SAFB-like transcription modulator OS=Homo sapiens GN=SLTM PE=1 SV=2 - [SLTM_HUMAN]	117.079	7.86963	yes	yes					147.049	3	3	9
O94776	Metastasis-associated protein MTA2 OS=Homo sapiens GN=MTA2 PE=1 SV=1 - [MTA2_HUMAN]	74.9757	9.65674	yes	yes	42.74	2.99	2	2
P35611	Alpha-adducin OS=Homo sapiens GN=ADD1 PE=1 SV=2 - [ADDA_HUMAN]	80.9047	5.8335	yes	yes					135.804	2.99	2	9
O15303	Metabotropic glutamate receptor 6 OS=Homo sapiens GN=GRM6 PE=1 SV=2 - [GRM6_HUMAN]	95.4068	8.01611	yes	yes	23.04	2.96	1	1
Q9NQ55	Suppressor of SWI4 1 homolog OS=Homo sapiens GN=PPAN PE=1 SV=1 - [SSF1_HUMAN]	53.1608	10.1255	yes	no					113.763	2.96	1	3
Q9H330	Transmembrane protein 245 OS=Homo sapiens GN=TMEM245 PE=1 SV=2 - [TM245_HUMAN]	100.881	8.86572	yes	yes					64.46	2.96	1	6
P43243	Matrin-3 OS=Homo sapiens GN=MATR3 PE=1 SV=2 - [MATR3_HUMAN]	94.5648	6.25244	yes	yes	22.67	1.3	1	1	79.7737	1.65	1	14
Q9BX95	Sphingosine-1-phosphate phosphatase 1 OS=Homo sapiens GN=SGPP1 PE=1 SV=2 - [SGPP1_HUMAN]	49.0757	8.82178	yes	yes					45.68	2.95	1	2
Q9NZT2	Opioid growth factor receptor OS=Homo sapiens GN=OGFR PE=1 SV=3 - [OGFR_HUMAN]	73.2801	4.84326	yes	yes					37.64	2.95	1	1
Q9H0D6	5'-3' exoribonuclease 2 OS=Homo sapiens GN=XRN2 PE=1 SV=1 - [XRN2_HUMAN]	108.513	7.47412	yes	yes					210.9	2.95	2	11
P26368	Splicing factor U2AF 65 kDa subunit OS=Homo sapiens GN=U2AF2 PE=1 SV=4 - [U2AF2_HUMAN]	53.4672	9.08545	yes	no					30.9212	2.95	2	2
Q9UKN8	General transcription factor 3C polypeptide 4 OS=Homo sapiens GN=GTF3C4 PE=1 SV=2 - [TF3C4_HUMAN]	91.9235	6.65381	yes	yes					36.14	2.92	1	1
P32519	ETS-related transcription factor Elf-1 OS=Homo sapiens GN=ELF1 PE=1 SV=2 - [ELF1_HUMAN]	67.4561	5.21143	yes	yes					33.02	2.91	1	2
O95365	Zinc finger and BTB domain-containing protein 7A OS=Homo sapiens GN=ZBTB7A PE=1 SV=1 - [ZBT7A_HUMAN]	61.4008	5.18604	yes	yes					22.48	2.91	1	1
Q5VT52	Regulation of nuclear pre-mRNA domain-containing protein 2 OS=Homo sapiens GN=RPRD2 PE=1 SV=1 - [RPRD2_HUMAN]	155.924	7.41553	yes	yes	54.31	1.78	1	6	77.5856	1.1	1	2
Q9H6Z4	Ran-binding protein 3 OS=Homo sapiens GN=RANBP3 PE=1 SV=1 - [RANB3_HUMAN]	60.1732	4.77979	yes	yes					43.96	2.82	1	1
Q9H4M7	Pleckstrin homology domain-containing family A member 4 OS=Homo sapiens GN=PLEKHA4 PE=1 SV=2 - [PKHA4_HUMAN]	85.3489	10.5649	yes	yes					45.7	2.82	1	1
Q00610	Clathrin heavy chain 1 OS=Homo sapiens GN=CLTC PE=1 SV=5 - [CLH1_HUMAN]	191.493	5.69385	yes	yes	231.998	2.81	3	6
Q92466	DNA damage-binding protein 2 OS=Homo sapiens GN=DDB2 PE=1 SV=1 - [DDB2_HUMAN]	47.8334	9.46631	yes	no					109.15	2.81	2	9
Q13573	SNW domain-containing protein 1 OS=Homo sapiens GN=SNW1 PE=1 SV=1 - [SNW1_HUMAN]	61.4565	9.5249	yes	yes					83.8703	2.8	1	8
Q9UQ80	Proliferation-associated protein 2G4 OS=Homo sapiens GN=PA2G4 PE=1 SV=3 - [PA2G4_HUMAN]	43.7592	6.55127	yes	yes	57.8709	2.79	1	2
Q9UMS4	Pre-mRNA-processing factor 19 OS=Homo sapiens GN=PRPF19 PE=1 SV=1 - [PRP19_HUMAN]	55.1463	6.60986	yes	no	37.93	2.78	1	1
Q15459	Splicing factor 3A subunit 1 OS=Homo sapiens GN=SF3A1 PE=1 SV=1 - [SF3A1_HUMAN]	88.8305	5.22412	yes	yes					21.18	2.77	1	1
Q13586	Stromal interaction molecule 1 OS=Homo sapiens GN=STIM1 PE=1 SV=3 - [STIM1_HUMAN]	77.3753	6.66846	yes	yes					41.69	2.77	1	4
P05556	Integrin beta-1 OS=Homo sapiens GN=ITGB1 PE=1 SV=2 - [ITB1_HUMAN]	88.357	5.38916	yes	yes	45.5178	2.76	2	2	81.175	1.25	1	3
Q13200	26S proteasome non-ATPase regulatory subunit 2 OS=Homo sapiens GN=PSMD2 PE=1 SV=3 - [PSMD2_HUMAN]	100.136	5.19873	yes	yes					167.945	2.75	2	5
Q86SF2	N-acetylgalactosaminyltransferase 7 OS=Homo sapiens GN=GALNT7 PE=1 SV=1 - [GALT7_HUMAN]	75.341	7.10791	yes	yes					30.89	2.74	1	1
P13645	Keratin, type I cytoskeletal 10 OS=Homo sapiens GN=KRT10 PE=1 SV=6 - [K1C10_HUMAN]	58.7917	5.21143	yes	yes					44.4569	2.74	1	4
P25205	DNA replication licensing factor MCM3 OS=Homo sapiens GN=MCM3 PE=1 SV=3 - [MCM3_HUMAN]	90.924	5.77002	yes	yes					111.737	2.72	2	9
Q9Y5Q9	General transcription factor 3C polypeptide 3 OS=Homo sapiens GN=GTF3C3 PE=1 SV=1 - [TF3C3_HUMAN]	101.208	5.07178	yes	yes		0			36.37	2.71	1	1
Q9NQ29	Putative RNA-binding protein Luc7-like 1 OS=Homo sapiens GN=LUC7L PE=1 SV=1 - [LUC7L_HUMAN]	43.7013	9.92041	yes	no					36.47	2.7	1	1
Q5JTD0	Tight junction-associated protein 1 OS=Homo sapiens GN=TJAP1 PE=1 SV=1 - [TJAP1_HUMAN]	61.7834	5.97314	yes	yes					50.68	2.69	1	2
Q96TA1	Niban-like protein 1 OS=Homo sapiens GN=FAM129B PE=1 SV=3 - [NIBL1_HUMAN]	84.0847	6.18896	yes	yes					40.0712	2.68	1	3
Q09666	Neuroblast differentiation-associated protein AHNAK OS=Homo sapiens GN=AHNAK PE=1 SV=2 - [AHNK_HUMAN]	628.699	6.15088	yes	yes					1772.51	2.68	17	202
Q9UFC0	Leucine-rich repeat and WD repeat-containing protein 1 OS=Homo sapiens GN=LRWD1 PE=1 SV=2 - [LRWD1_HUMAN]	70.8162	7.21045	yes	yes					71.8612	2.63	1	2
P49841	Glycogen synthase kinase-3 beta OS=Homo sapiens GN=GSK3B PE=1 SV=2 - [GSK3B_HUMAN]	46.7149	8.77783	yes	yes	171.708	2.62	1	22
Q00341	Vigilin OS=Homo sapiens GN=HDLBP PE=1 SV=2 - [VIGLN_HUMAN]	141.368	6.87354	yes	yes	26.23	2.6	1	1
Q96JM3	Chromosome alignment-maintaining phosphoprotein 1 OS=Homo sapiens GN=CHAMP1 PE=1 SV=2 - [CHAP1_HUMAN]	89.0429	8.44092	yes	no					149.33	2.59	1	8
Q9Y285	Phenylalanine--tRNA ligase alpha subunit OS=Homo sapiens GN=FARSA PE=1 SV=3 - [SYFA_HUMAN]	57.5275	7.79639	yes	yes	24.11	2.56	1	1
P40222	Alpha-taxilin OS=Homo sapiens GN=TXLNA PE=1 SV=3 - [TXLNA_HUMAN]	61.8532	6.52197	yes	yes					46.77	2.56	1	2
Q7Z5L9	Interferon regulatory factor 2-binding protein 2 OS=Homo sapiens GN=IRF2BP2 PE=1 SV=2 - [I2BP2_HUMAN]	60.9867	8.68994	yes	no					33.6312	2.56	1	2
Q8NBS9	Thioredoxin domain-containing protein 5 OS=Homo sapiens GN=TXNDC5 PE=1 SV=2 - [TXND5_HUMAN]	47.5987	5.97314	yes	yes	23.29	2.55	1	1
O95299	NADH dehydrogenase [ubiquinone] 1 alpha subcomplex subunit 10, mitochondrial OS=Homo sapiens GN=NDUFA10 PE=1 SV=1 - [NDUAA_HUMAN]	40.7249	8.48486	yes	yes	23.3	2.54	1	1
P49736	DNA replication licensing factor MCM2 OS=Homo sapiens GN=MCM2 PE=1 SV=4 - [MCM2_HUMAN]	101.832	5.51611	yes	yes	27.08	1.33	1	1	34.63	1.22	1	5
P07948	Tyrosine-protein kinase Lyn OS=Homo sapiens GN=LYN PE=1 SV=3 - [LYN_HUMAN]	58.5368	7.10791	yes	yes					132.639	2.54	2	8
Q9BZK7	F-box-like/WD repeat-containing protein TBL1XR1 OS=Homo sapiens GN=TBL1XR1 PE=1 SV=1 - [TBL1R_HUMAN]	55.5601	5.5542	yes	yes	30.57	2.53	1	1
Q6UN15	Pre-mRNA 3'-end-processing factor FIP1 OS=Homo sapiens GN=FIP1L1 PE=1 SV=1 - [FIP1_HUMAN]	66.4865	5.59229	yes	yes					46.4312	2.53	1	4
Q16204	Coiled-coil domain-containing protein 6 OS=Homo sapiens GN=CCDC6 PE=1 SV=2 - [CCDC6_HUMAN]	53.2578	7.34229	yes	yes					21.97	2.53	1	1
Q07960	Rho GTPase-activating protein 1 OS=Homo sapiens GN=ARHGAP1 PE=1 SV=1 - [RHG01_HUMAN]	50.4042	6.29053	yes	yes					30.53	2.51	1	1
Q99442	Translocation protein SEC62 OS=Homo sapiens GN=SEC62 PE=1 SV=1 - [SEC62_HUMAN]	45.8331	7.12256	yes	yes					21.52	2.51	1	1
Q92797	Symplekin OS=Homo sapiens GN=SYMPK PE=1 SV=2 - [SYMPK_HUMAN]	141.059	6.12549	yes	yes					42.8256	2.51	3	4
Q9BTV4	Transmembrane protein 43 OS=Homo sapiens GN=TMEM43 PE=1 SV=1 - [TMM43_HUMAN]	44.8472	8.1333	yes	yes	56.4219	2.5	1	3
Q13547	Histone deacetylase 1 OS=Homo sapiens GN=HDAC1 PE=1 SV=1 - [HDAC1_HUMAN]	55.0677	5.47803	yes	yes	30.61	2.49	1	1
O75683	Surfeit locus protein 6 OS=Homo sapiens GN=SURF6 PE=1 SV=3 - [SURF6_HUMAN]	41.4256	10.6382	yes	yes					20.25	2.49	1	1
P43897	Elongation factor Ts, mitochondrial OS=Homo sapiens GN=TSFM PE=1 SV=2 - [EFTS_HUMAN]	35.3682	8.38232	yes	yes	40.71	2.46	1	1
O75475	PC4 and SFRS1-interacting protein OS=Homo sapiens GN=PSIP1 PE=1 SV=1 - [PSIP1_HUMAN]	60.0667	9.12939	yes	yes					69.0781	2.45	1	4
P18089	Alpha-2B adrenergic receptor OS=Homo sapiens GN=ADRA2B PE=1 SV=2 - [ADA2B_HUMAN]	49.9219	8.45557	yes	no					24.02	2.44	1	1
Q5ZPR3	CD276 antigen OS=Homo sapiens GN=CD276 PE=1 SV=1 - [CD276_HUMAN]	57.1995	4.90674	yes	no					63.4112	2.43	1	3
Q96Q06	Perilipin-4 OS=Homo sapiens GN=PLIN4 PE=2 SV=2 - [PLIN4_HUMAN]	134.349	8.73389	yes	yes					0	2.43	1	2
P54132	Bloom syndrome protein OS=Homo sapiens GN=BLM PE=1 SV=1 - [BLM_HUMAN]	158.901	7.48877	yes	yes					25.32	2.4	1	3
Q92945	Far upstream element-binding protein 2 OS=Homo sapiens GN=KHSRP PE=1 SV=4 - [FUBP2_HUMAN]	73.07	7.29834	yes	yes	48.7789	2.39	2	2
P78527	DNA-dependent protein kinase catalytic subunit OS=Homo sapiens GN=PRKDC PE=1 SV=3 - [PRKDC_HUMAN]	468.788	7.12256	yes	yes	371.679	2.37	8	14
Q96HE7	ERO1-like protein alpha OS=Homo sapiens GN=ERO1L PE=1 SV=2 - [ERO1A_HUMAN]	54.3581	5.68115	yes	yes	34.42	2.35	1	1
Q9Y2D5	A-kinase anchor protein 2 OS=Homo sapiens GN=AKAP2 PE=1 SV=3 - [AKAP2_HUMAN]	94.6028	5.10986	yes	yes	38.25	2.33	1	2
Q9UGU5	HMG domain-containing protein 4 OS=Homo sapiens GN=HMGXB4 PE=1 SV=2 - [HMGX4_HUMAN]	65.6712	9.31982	yes	yes					30.86	2.33	1	1
P29803	Pyruvate dehydrogenase E1 component subunit alpha, testis-specific form, mitochondrial OS=Homo sapiens GN=PDHA2 PE=1 SV=1 - [ODPAT_HUMAN]	42.9055	8.45557	yes	yes	20.59	2.32	1	1
Q8IWA0	WD repeat-containing protein 75 OS=Homo sapiens GN=WDR75 PE=1 SV=1 - [WDR75_HUMAN]	94.4385	5.96045	yes	yes					29.93	2.29	1	3
Q9H7N4	Splicing factor, arginine/serine-rich 19 OS=Homo sapiens GN=SCAF1 PE=1 SV=3 - [SFR19_HUMAN]	139.186	9.24658	yes	yes					67.5775	2.29	2	3
Q96JG6	Coiled-coil domain-containing protein 132 OS=Homo sapiens GN=CCDC132 PE=1 SV=3 - [CC132_HUMAN]	111.104	6.20166	yes	yes	31.6589	2.28	2	3
P31153	S-adenosylmethionine synthase isoform type-2 OS=Homo sapiens GN=MAT2A PE=1 SV=1 - [METK2_HUMAN]	43.6333	6.48096	yes	yes	27.62	2.28	1	1
Q9UK58	Cyclin-L1 OS=Homo sapiens GN=CCNL1 PE=1 SV=1 - [CCNL1_HUMAN]	59.5972	10.6968	yes	yes					46.15	2.28	1	2
Q92922	SWI/SNF complex subunit SMARCC1 OS=Homo sapiens GN=SMARCC1 PE=1 SV=3 - [SMRC1_HUMAN]	122.79	5.75732	yes	yes					203.638	2.26	2	14
Q6WKZ4	Rab11 family-interacting protein 1 OS=Homo sapiens GN=RAB11FIP1 PE=1 SV=3 - [RFIP1_HUMAN]	137.083	5.42725	yes	yes					86.2758	2.26	2	9
Q86UW9	Probable E3 ubiquitin-protein ligase DTX2 OS=Homo sapiens GN=DTX2 PE=1 SV=3 - [DTX2_HUMAN]	67.2034	8.47021	yes	yes	23.79	2.25	1	1
Q8N8A6	ATP-dependent RNA helicase DDX51 OS=Homo sapiens GN=DDX51 PE=1 SV=3 - [DDX51_HUMAN]	72.4126	8.1626	yes	yes					55.93	2.25	1	1
Q9H307	Pinin OS=Homo sapiens GN=PNN PE=1 SV=4 - [PININ_HUMAN]	81.565	7.13721	yes	yes					71.1556	2.23	1	4
Q86VM9	Zinc finger CCCH domain-containing protein 18 OS=Homo sapiens GN=ZC3H18 PE=1 SV=2 - [ZCH18_HUMAN]	106.316	8.32373	yes	yes					104.902	2.2	2	7
O00232	26S proteasome non-ATPase regulatory subunit 12 OS=Homo sapiens GN=PSMD12 PE=1 SV=3 - [PSD12_HUMAN]	52.8706	7.6499	yes	yes	36.17	2.19	1	1
Q7L2J0	7SK snRNA methylphosphate capping enzyme OS=Homo sapiens GN=MEPCE PE=1 SV=1 - [MEPCE_HUMAN]	74.3096	9.56885	yes	yes					63.5389	2.18	1	6
O60716	Catenin delta-1 OS=Homo sapiens GN=CTNND1 PE=1 SV=1 - [CTND1_HUMAN]	108.103	6.22705	yes	yes					163.964	2.17	2	16
P00558	Phosphoglycerate kinase 1 OS=Homo sapiens GN=PGK1 PE=1 SV=3 - [PGK1_HUMAN]	44.5861	8.104	yes	yes	26.59	2.16	1	1
P48444	Coatomer subunit delta OS=Homo sapiens GN=ARCN1 PE=1 SV=1 - [COPD_HUMAN]	57.1741	6.21436	yes	yes	21.41	2.15	1	1
Q01844	RNA-binding protein EWS OS=Homo sapiens GN=EWSR1 PE=1 SV=1 - [EWS_HUMAN]	68.4357	9.33447	yes	yes	25.43	2.13	1	1
Q9Y4W6	AFG3-like protein 2 OS=Homo sapiens GN=AFG3L2 PE=1 SV=2 - [AFG32_HUMAN]	88.5282	8.66064	yes	yes	34.0389	2.13	2	2
O00515	Ladinin-1 OS=Homo sapiens GN=LAD1 PE=1 SV=2 - [LAD1_HUMAN]	57.0968	9.67139	yes	yes					48.8185	2.13	1	2
Q53EL6	Programmed cell death protein 4 OS=Homo sapiens GN=PDCD4 PE=1 SV=2 - [PDCD4_HUMAN]	51.703	5.21143	yes	yes					29.51	2.13	1	2
Q53GS9	U4/U6.U5 tri-snRNP-associated protein 2 OS=Homo sapiens GN=USP39 PE=1 SV=2 - [SNUT2_HUMAN]	65.3397	8.90967	yes	no					92.3925	2.12	2	3
Q96S55	ATPase WRNIP1 OS=Homo sapiens GN=WRNIP1 PE=1 SV=2 - [WRIP1_HUMAN]	72.0878	6.1001	yes	yes					50.1957	2.11	1	4
Q8WVC0	RNA polymerase-associated protein LEO1 OS=Homo sapiens GN=LEO1 PE=1 SV=1 - [LEO1_HUMAN]	75.3593	4.51318	yes	yes					80.8877	2.1	2	6
Q13330	Metastasis-associated protein MTA1 OS=Homo sapiens GN=MTA1 PE=1 SV=2 - [MTA1_HUMAN]	80.7353	9.26123	yes	yes					23.48	2.1	1	2
P33993	DNA replication licensing factor MCM7 OS=Homo sapiens GN=MCM7 PE=1 SV=4 - [MCM7_HUMAN]	81.2566	6.45557	yes	yes	104.78	2.09	1	4
P35998	26S protease regulatory subunit 7 OS=Homo sapiens GN=PSMC2 PE=1 SV=3 - [PRS7_HUMAN]	48.6031	5.94775	yes	yes	32.54	2.08	1	1
Q96CW1	AP-2 complex subunit mu OS=Homo sapiens GN=AP2M1 PE=1 SV=2 - [AP2M1_HUMAN]	49.623	9.53955	yes	yes	25.66	2.07	1	1
P15311	Ezrin OS=Homo sapiens GN=EZR PE=1 SV=4 - [EZRI_HUMAN]	69.3697	6.26514	yes	yes	76.1708	2.05	1	3
O43395	U4/U6 small nuclear ribonucleoprotein Prp3 OS=Homo sapiens GN=PRPF3 PE=1 SV=2 - [PRPF3_HUMAN]	77.4809	9.49561	yes	no					56.7194	2.05	1	2
P07358	Complement component C8 beta chain OS=Homo sapiens GN=C8B PE=1 SV=3 - [CO8B_HUMAN]	67.0035	8.1333	yes	yes	26.59	2.03	1	1
P11166	Solute carrier family 2, facilitated glucose transporter member 1 OS=Homo sapiens GN=SLC2A1 PE=1 SV=2 - [GTR1_HUMAN]	54.0485	8.71924	yes	no	67.6389	2.03	1	2
Q5VSL9	Striatin-interacting protein 1 OS=Homo sapiens GN=STRIP1 PE=1 SV=1 - [STRP1_HUMAN]	95.5148	6.29053	yes	yes					141.211	2.03	1	5
O94874	E3 UFM1-protein ligase 1 OS=Homo sapiens GN=UFL1 PE=1 SV=2 - [UFL1_HUMAN]	89.5398	6.78564	yes	yes					25.4	2.02	1	1
P42704	Leucine-rich PPR motif-containing protein, mitochondrial OS=Homo sapiens GN=LRPPRC PE=1 SV=3 - [LPPRC_HUMAN]	157.805	6.12549	yes	yes	172.704	2.01	2	3	28.26	1.22	1	1
Q9H1B7	Interferon regulatory factor 2-binding protein-like OS=Homo sapiens GN=IRF2BPL PE=1 SV=1 - [I2BPL_HUMAN]	82.607	8.23584	yes	yes					102.46	2.01	2	6
Q9UJX2	Cell division cycle protein 23 homolog OS=Homo sapiens GN=CDC23 PE=1 SV=3 - [CDC23_HUMAN]	68.79	7.02002	yes	yes					24.08	2.01	1	1
Q86X95	Corepressor interacting with RBPJ 1 OS=Homo sapiens GN=CIR1 PE=1 SV=1 - [CIR1_HUMAN]	52.2813	9.86182	yes	yes					22.11	2	1	1
Q07065	Cytoskeleton-associated protein 4 OS=Homo sapiens GN=CKAP4 PE=1 SV=2 - [CKAP4_HUMAN]	65.9827	5.92236	yes	yes	37.07	1.99	1	1
Q12888	Tumor suppressor p53-binding protein 1 OS=Homo sapiens GN=TP53BP1 PE=1 SV=2 - [TP53B_HUMAN]	213.443	4.70361	yes	yes					49.1812	1.98	2	4
Q02790	Peptidyl-prolyl cis-trans isomerase FKBP4 OS=Homo sapiens GN=FKBP4 PE=1 SV=3 - [FKBP4_HUMAN]	51.7721	5.42725	yes	yes	34.04	1.96	1	1
P52594	Arf-GAP domain and FG repeat-containing protein 1 OS=Homo sapiens GN=AGFG1 PE=1 SV=2 - [AGFG1_HUMAN]	58.2242	8.63135	yes	yes					78.4531	1.96	1	5
Q96CM8	Acyl-CoA synthetase family member 2, mitochondrial OS=Homo sapiens GN=ACSF2 PE=1 SV=2 - [ACSF2_HUMAN]	68.0808	7.54736	yes	yes	22.15	1.95	1	1
Q8NB78	Lysine-specific histone demethylase 1B OS=Homo sapiens GN=KDM1B PE=1 SV=3 - [KDM1B_HUMAN]	92.0392	7.86963	yes	yes					28.65	1.95	1	1
Q03468	DNA excision repair protein ERCC-6 OS=Homo sapiens GN=ERCC6 PE=1 SV=1 - [ERCC6_HUMAN]	168.311	8.08936	yes	yes					26.75	1.94	1	1
Q8ND56	Protein LSM14 homolog A OS=Homo sapiens GN=LSM14A PE=1 SV=3 - [LS14A_HUMAN]	50.4991	9.5249	yes	yes					48.6692	1.94	1	4
Q9BZD4	Kinetochore protein Nuf2 OS=Homo sapiens GN=NUF2 PE=1 SV=2 - [NUF2_HUMAN]	54.2693	8.26514	yes	yes					38.92	1.94	1	1
Q9UKV3	Apoptotic chromatin condensation inducer in the nucleus OS=Homo sapiens GN=ACIN1 PE=1 SV=2 - [ACINU_HUMAN]	151.771	6.43018	yes	yes					84.815	1.94	2	5
Q00325	Phosphate carrier protein, mitochondrial OS=Homo sapiens GN=SLC25A3 PE=1 SV=2 - [MPCP_HUMAN]	40.0687	9.37842	yes	yes	34.3354	1.93	1	3
Q99543	DnaJ homolog subfamily C member 2 OS=Homo sapiens GN=DNAJC2 PE=1 SV=4 - [DNJC2_HUMAN]	71.9516	8.70459	yes	yes					28.86	1.93	1	1
O75369	Filamin-B OS=Homo sapiens GN=FLNB PE=1 SV=2 - [FLNB_HUMAN]	277.99	5.73193	yes	yes	190.234	1.92	4	6
Q86UP2	Kinectin OS=Homo sapiens GN=KTN1 PE=1 SV=1 - [KTN1_HUMAN]	156.179	5.64307	yes	yes	43.8189	1.92	2	2
Q15942	Zyxin OS=Homo sapiens GN=ZYX PE=1 SV=1 - [ZYX_HUMAN]	61.2382	6.66846	yes	yes					35.64	1.92	1	1
Q99798	Aconitate hydratase, mitochondrial OS=Homo sapiens GN=ACO2 PE=1 SV=2 - [ACON_HUMAN]	85.3719	7.60596	yes	yes					48.73	1.92	1	1
Q8WY36	HMG box transcription factor BBX OS=Homo sapiens GN=BBX PE=1 SV=1 - [BBX_HUMAN]	105.064	8.79248	yes	no					30.73	1.91	1	1
Q01831	DNA repair protein complementing XP-C cells OS=Homo sapiens GN=XPC PE=1 SV=4 - [XPC_HUMAN]	105.887	8.89502	yes	yes					18.07	1.91	1	1
Q9Y446	Plakophilin-3 OS=Homo sapiens GN=PKP3 PE=1 SV=1 - [PKP3_HUMAN]	87.029	9.31982	yes	yes					50.6512	1.88	1	3
Q8WWM7	Ataxin-2-like protein OS=Homo sapiens GN=ATXN2L PE=1 SV=2 - [ATX2L_HUMAN]	113.304	8.5874	yes	yes					34.98	1.86	1	4
Q8IZL8	Proline-, glutamic acid- and leucine-rich protein 1 OS=Homo sapiens GN=PELP1 PE=1 SV=2 - [PELP1_HUMAN]	119.624	4.33545	yes	yes					58.3312	1.86	2	4
P18858	DNA ligase 1 OS=Homo sapiens GN=LIG1 PE=1 SV=1 - [DNLI1_HUMAN]	101.673	5.61768	yes	yes					23.52	1.85	1	1
Q9Y3L3	SH3 domain-binding protein 1 OS=Homo sapiens GN=SH3BP1 PE=1 SV=3 - [3BP1_HUMAN]	75.6658	6.771	yes	yes					29.47	1.85	1	1
Q14004	Cyclin-dependent kinase 13 OS=Homo sapiens GN=CDK13 PE=1 SV=2 - [CDK13_HUMAN]	164.823	9.68604	yes	yes					26.85	1.85	1	1
Q96N64	PWWP domain-containing protein 2A OS=Homo sapiens GN=PWWP2A PE=1 SV=2 - [PWP2A_HUMAN]	81.9098	8.99756	yes	yes					76.4912	1.85	1	2
Q9H2H9	Sodium-coupled neutral amino acid transporter 1 OS=Homo sapiens GN=SLC38A1 PE=1 SV=1 - [S38A1_HUMAN]	54.0122	7.02002	yes	yes					32.13	1.85	1	2
Q9UI33	Sodium channel protein type 11 subunit alpha OS=Homo sapiens GN=SCN11A PE=1 SV=2 - [SCNBA_HUMAN]	204.788	7.98682	yes	yes					22.99	1.84	1	2
O60488	Long-chain-fatty-acid--CoA ligase 4 OS=Homo sapiens GN=ACSL4 PE=1 SV=2 - [ACSL4_HUMAN]	79.1367	8.38232	yes	yes	56.92	1.83	1	1
O00116	Alkyldihydroxyacetonephosphate synthase, peroxisomal OS=Homo sapiens GN=AGPS PE=1 SV=1 - [ADAS_HUMAN]	72.8658	7.34229	yes	yes	53.22	1.82	1	1
Q8TCJ2	Dolichyl-diphosphooligosaccharide--protein glycosyltransferase subunit STT3B OS=Homo sapiens GN=STT3B PE=1 SV=1 - [STT3B_HUMAN]	93.6137	8.90967	yes	yes					45.7929	1.82	1	4
Q9NWM3	CUE domain-containing protein 1 OS=Homo sapiens GN=CUEDC1 PE=1 SV=1 - [CUED1_HUMAN]	42.2318	5.68115	yes	yes	21.76	1.81	1	1
O43572	A-kinase anchor protein 10, mitochondrial OS=Homo sapiens GN=AKAP10 PE=1 SV=2 - [AKA10_HUMAN]	73.7716	6.39209	yes	yes	97.0678	1.81	1	4
Q8NDP4	Zinc finger protein 439 OS=Homo sapiens GN=ZNF439 PE=2 SV=1 - [ZN439_HUMAN]	58.3574	9.24658	yes	no					22.39	1.8	1	2
P00367	Glutamate dehydrogenase 1, mitochondrial OS=Homo sapiens GN=GLUD1 PE=1 SV=2 - [DHE3_HUMAN]	61.3592	7.79639	yes	yes	29.67	1.79	1	1
Q96JM7	Lethal(3)malignant brain tumor-like protein 3 OS=Homo sapiens GN=L3MBTL3 PE=1 SV=2 - [LMBL3_HUMAN]	88.2802	6.45557	yes	no	54.3689	1.79	1	3
Q9UQ88	Cyclin-dependent kinase 11A OS=Homo sapiens GN=CDK11A PE=1 SV=4 - [CD11A_HUMAN]	91.3055	5.36377	yes	yes					48.7812	1.79	1	4
Q9Y2W6	Tudor and KH domain-containing protein OS=Homo sapiens GN=TDRKH PE=1 SV=2 - [TDRKH_HUMAN]	62.0074	5.021	yes	yes	20.62	1.78	1	1
Q12959	Disks large homolog 1 OS=Homo sapiens GN=DLG1 PE=1 SV=2 - [DLG1_HUMAN]	100.393	5.75732	yes	yes	98.9915	1.77	3	7
P46940	Ras GTPase-activating-like protein IQGAP1 OS=Homo sapiens GN=IQGAP1 PE=1 SV=1 - [IQGA1_HUMAN]	189.134	6.48096	yes	yes	88.4022	1.75	3	5
O43390	Heterogeneous nuclear ribonucleoprotein R OS=Homo sapiens GN=HNRNPR PE=1 SV=1 - [HNRPR_HUMAN]	70.8993	8.1333	yes	yes	21.81	1.74	1	1
Q9NVI7	ATPase family AAA domain-containing protein 3A OS=Homo sapiens GN=ATAD3A PE=1 SV=2 - [ATD3A_HUMAN]	71.3247	8.98291	yes	yes	27.27	1.74	1	1
Q9ULW0	Targeting protein for Xklp2 OS=Homo sapiens GN=TPX2 PE=1 SV=2 - [TPX2_HUMAN]	85.6	9.23193	yes	yes					36.15	1.74	1	1
Q9UQE7	Structural maintenance of chromosomes protein 3 OS=Homo sapiens GN=SMC3 PE=1 SV=2 - [SMC3_HUMAN]	141.454	7.18115	yes	yes					47.77	1.73	1	2
P20700	Lamin-B1 OS=Homo sapiens GN=LMNB1 PE=1 SV=2 - [LMNB1_HUMAN]	66.3676	5.16064	yes	yes					65.7118	1.71	1	4
Q8N1F7	Nuclear pore complex protein Nup93 OS=Homo sapiens GN=NUP93 PE=1 SV=2 - [NUP93_HUMAN]	93.4296	5.71924	yes	yes					26.66	1.71	1	1
P14866	Heterogeneous nuclear ribonucleoprotein L OS=Homo sapiens GN=HNRNPL PE=1 SV=2 - [HNRPL_HUMAN]	64.0924	8.22119	yes	yes	37.81	1.7	1	1
Q14134	Tripartite motif-containing protein 29 OS=Homo sapiens GN=TRIM29 PE=1 SV=2 - [TRI29_HUMAN]	65.7933	7.15186	yes	yes	72.3189	1.7	1	2
Q12906	Interleukin enhancer-binding factor 3 OS=Homo sapiens GN=ILF3 PE=1 SV=3 - [ILF3_HUMAN]	95.2791	8.76318	yes	yes					63.5625	1.68	2	6
Q6UXH9	Inactive serine protease PAMR1 OS=Homo sapiens GN=PAMR1 PE=1 SV=1 - [PAMR1_HUMAN]	80.1464	7.45947	yes	yes	21.33	1.67	1	1
Q86V48	Leucine zipper protein 1 OS=Homo sapiens GN=LUZP1 PE=1 SV=2 - [LUZP1_HUMAN]	120.202	8.49951	yes	yes					24.1	1.67	1	1
P78344	Eukaryotic translation initiation factor 4 gamma 2 OS=Homo sapiens GN=EIF4G2 PE=1 SV=1 - [IF4G2_HUMAN]	102.297	7.13721	yes	yes					37.9	1.65	1	2
P09960	Leukotriene A-4 hydrolase OS=Homo sapiens GN=LTA4H PE=1 SV=2 - [LKHA4_HUMAN]	69.2412	6.17627	yes	yes	48.5	1.64	1	1
Q92615	La-related protein 4B OS=Homo sapiens GN=LARP4B PE=1 SV=3 - [LAR4B_HUMAN]	80.5026	6.91748	yes	yes					40.9012	1.63	1	4
A0FGR8	Extended synaptotagmin-2 OS=Homo sapiens GN=ESYT2 PE=1 SV=1 - [ESYT2_HUMAN]	102.294	9.26123	yes	yes					38.31	1.63	1	4
Q13033	Striatin-3 OS=Homo sapiens GN=STRN3 PE=1 SV=3 - [STRN3_HUMAN]	87.1553	5.36377	yes	yes					44.28	1.63	1	1
Q5VUA4	Zinc finger protein 318 OS=Homo sapiens GN=ZNF318 PE=1 SV=2 - [ZN318_HUMAN]	250.958	7.1958	yes	yes					105.175	1.62	3	11
P14923	Junction plakoglobin OS=Homo sapiens GN=JUP PE=1 SV=3 - [PLAK_HUMAN]	81.6927	6.13818	yes	yes	63.25	1.61	1	1
Q32MZ4	Leucine-rich repeat flightless-interacting protein 1 OS=Homo sapiens GN=LRRFIP1 PE=1 SV=2 - [LRRF1_HUMAN]	89.1987	4.65283	yes	yes					53.02	1.61	1	3
P26641	Elongation factor 1-gamma OS=Homo sapiens GN=EEF1G PE=1 SV=3 - [EF1G_HUMAN]	50.0871	6.66846	yes	no	49.3617	1.6	1	3
Q14677	Clathrin interactor 1 OS=Homo sapiens GN=CLINT1 PE=1 SV=1 - [EPN4_HUMAN]	68.2158	6.41748	yes	yes	46.63	1.6	1	1
P12830	Cadherin-1 OS=Homo sapiens GN=CDH1 PE=1 SV=3 - [CADH1_HUMAN]	97.3959	4.729	yes	yes	37.56	1.59	1	1
Q8TDD1	ATP-dependent RNA helicase DDX54 OS=Homo sapiens GN=DDX54 PE=1 SV=2 - [DDX54_HUMAN]	98.5342	10.0229	yes	yes					81.1385	1.59	1	2
Q14435	Polypeptide N-acetylgalactosaminyltransferase 3 OS=Homo sapiens GN=GALNT3 PE=1 SV=2 - [GALT3_HUMAN]	72.5639	7.98682	yes	yes	36.31	1.58	1	1
Q02040	A-kinase anchor protein 17A OS=Homo sapiens GN=AKAP17A PE=1 SV=2 - [AK17A_HUMAN]	80.6859	9.72998	yes	no					49.4012	1.58	1	2
P49591	Serine--tRNA ligase, cytoplasmic OS=Homo sapiens GN=SARS PE=1 SV=3 - [SYSC_HUMAN]	58.7401	6.43018	yes	yes	22.5245	1.56	1	2
Q15637	Splicing factor 1 OS=Homo sapiens GN=SF1 PE=1 SV=4 - [SF01_HUMAN]	68.2859	8.98291	yes	no	33.7	1.56	1	1
Q13263	Transcription intermediary factor 1-beta OS=Homo sapiens GN=TRIM28 PE=1 SV=5 - [TIF1B_HUMAN]	88.4934	5.77002	yes	yes					96.6653	1.56	2	5
O95453	Poly(A)-specific ribonuclease PARN OS=Homo sapiens GN=PARN PE=1 SV=1 - [PARN_HUMAN]	73.4048	6.20166	yes	yes					49.6912	1.56	1	2
O94804	Serine/threonine-protein kinase 10 OS=Homo sapiens GN=STK10 PE=1 SV=1 - [STK10_HUMAN]	112.065	6.94678	yes	yes	67.9089	1.55	1	6
Q5BKZ1	DBIRD complex subunit ZNF326 OS=Homo sapiens GN=ZNF326 PE=1 SV=2 - [ZN326_HUMAN]	65.6131	5.14795	yes	yes					36.8131	1.55	1	5
Q86U86	Protein polybromo-1 OS=Homo sapiens GN=PBRM1 PE=1 SV=1 - [PB1_HUMAN]	192.825	6.88818	yes	yes	149.084	1.54	1	23
Q96EV2	RNA-binding protein 33 OS=Homo sapiens GN=RBM33 PE=1 SV=3 - [RBM33_HUMAN]	129.906	6.93213	yes	yes					41.63	1.54	1	1
Q99613	Eukaryotic translation initiation factor 3 subunit C OS=Homo sapiens GN=EIF3C PE=1 SV=1 - [EIF3C_HUMAN]	105.278	5.68115	yes	yes					62.1312	1.53	1	2
P13647	Keratin, type II cytoskeletal 5 OS=Homo sapiens GN=KRT5 PE=1 SV=3 - [K2C5_HUMAN]	62.34	7.73779	yes	yes					35.14	1.53	1	1
Q9Y232	Chromodomain Y-like protein OS=Homo sapiens GN=CDYL PE=1 SV=2 - [CDYL1_HUMAN]	66.44	9.45166	yes	yes					35.06	1.51	1	1
P54886	Delta-1-pyrroline-5-carboxylate synthase OS=Homo sapiens GN=ALDH18A1 PE=1 SV=2 - [P5CS_HUMAN]	87.2475	7.12256	yes	no					48.07	1.51	1	1
P43246	DNA mismatch repair protein Msh2 OS=Homo sapiens GN=MSH2 PE=1 SV=1 - [MSH2_HUMAN]	104.677	5.77002	yes	yes	22.89	1.5	1	1
Q5SNT2	Transmembrane protein 201 OS=Homo sapiens GN=TMEM201 PE=1 SV=1 - [TM201_HUMAN]	72.1898	9.21729	yes	yes	24.37	1.5	1	3
O14983	Sarcoplasmic/endoplasmic reticulum calcium ATPase 1 OS=Homo sapiens GN=ATP2A1 PE=1 SV=1 - [AT2A1_HUMAN]	110.182	5.16064	yes	yes					46.59	1.5	1	1
P16435	NADPH--cytochrome P450 reductase OS=Homo sapiens GN=POR PE=1 SV=2 - [NCPR_HUMAN]	76.6413	5.57959	yes	yes	47.02	1.48	1	1
P21333	Filamin-A OS=Homo sapiens GN=FLNA PE=1 SV=4 - [FLNA_HUMAN]	280.564	6.06201	yes	yes	131.728	1.47	3	4
Q9UKZ4	Teneurin-1 OS=Homo sapiens GN=TENM1 PE=1 SV=2 - [TEN1_HUMAN]	304.817	6.41748	yes	yes					28.45	1.47	1	1
Q8N3X1	Formin-binding protein 4 OS=Homo sapiens GN=FNBP4 PE=1 SV=3 - [FNBP4_HUMAN]	110.198	4.7417	yes	yes					68.43	1.47	1	4
Q4FZB7	Histone-lysine N-methyltransferase SUV420H1 OS=Homo sapiens GN=SUV420H1 PE=1 SV=4 - [SV421_HUMAN]	99.1254	8.77783	yes	yes					21.33	1.47	1	1
P78536	Disintegrin and metalloproteinase domain-containing protein 17 OS=Homo sapiens GN=ADAM17 PE=1 SV=1 - [ADA17_HUMAN]	92.9613	5.75732	yes	yes					26.24	1.46	1	1
O75400	Pre-mRNA-processing factor 40 homolog A OS=Homo sapiens GN=PRPF40A PE=1 SV=2 - [PR40A_HUMAN]	108.737	7.56201	yes	yes					37.8208	1.46	2	3
Q8NBP7	Proprotein convertase subtilisin/kexin type 9 OS=Homo sapiens GN=PCSK9 PE=1 SV=3 - [PCSK9_HUMAN]	74.2391	6.60986	yes	no					21.16	1.45	1	1
Q9H0B6	Kinesin light chain 2 OS=Homo sapiens GN=KLC2 PE=1 SV=1 - [KLC2_HUMAN]	68.8923	7.15186	yes	yes					24.01	1.45	1	1
Q7Z2W4	Zinc finger CCCH-type antiviral protein 1 OS=Homo sapiens GN=ZC3HAV1 PE=1 SV=3 - [ZCCHV_HUMAN]	101.367	8.39697	yes	yes					22.68	1.44	1	1
O60231	Putative pre-mRNA-splicing factor ATP-dependent RNA helicase DHX16 OS=Homo sapiens GN=DHX16 PE=1 SV=2 - [DHX16_HUMAN]	119.189	6.80029	yes	yes					45.19	1.44	1	3
P23471	Receptor-type tyrosine-protein phosphatase zeta OS=Homo sapiens GN=PTPRZ1 PE=1 SV=4 - [PTPRZ_HUMAN]	254.429	4.88135	yes	yes	27.06	1.43	1	3
Q13398	Zinc finger protein 211 OS=Homo sapiens GN=ZNF211 PE=2 SV=2 - [ZN211_HUMAN]	64.4938	8.44092	yes	no	21.71	1.42	1	1
Q7Z6E9	E3 ubiquitin-protein ligase RBBP6 OS=Homo sapiens GN=RBBP6 PE=1 SV=1 - [RBBP6_HUMAN]	201.442	9.64209	yes	yes	77.6289	0.73	1	22	98.5888	0.67	1	3
Q12874	Splicing factor 3A subunit 3 OS=Homo sapiens GN=SF3A3 PE=1 SV=1 - [SF3A3_HUMAN]	58.8123	5.37646	yes	yes	23.74	1.4	1	1
Q9NVA2	Septin-11 OS=Homo sapiens GN=SEPT11 PE=1 SV=3 - [SEP11_HUMAN]	49.3672	6.81494	yes	yes	24.73	1.4	1	1
Q99797	Mitochondrial intermediate peptidase OS=Homo sapiens GN=MIPEP PE=1 SV=2 - [MIPEP_HUMAN]	80.5888	7.04932	yes	yes	35.69	1.4	1	1
Q9NTJ3	Structural maintenance of chromosomes protein 4 OS=Homo sapiens GN=SMC4 PE=1 SV=2 - [SMC4_HUMAN]	147.091	6.78564	yes	yes					363.486	1.4	1	29
Q5T5P2	Sickle tail protein homolog OS=Homo sapiens GN=KIAA1217 PE=1 SV=2 - [SKT_HUMAN]	213.983	7.06396	yes	yes	125.984	1.39	3	13
Q9BSJ8	Extended synaptotagmin-1 OS=Homo sapiens GN=ESYT1 PE=1 SV=1 - [ESYT1_HUMAN]	122.78	5.8335	yes	yes	108.063	1.36	1	3
Q99959	Plakophilin-2 OS=Homo sapiens GN=PKP2 PE=1 SV=2 - [PKP2_HUMAN]	97.3548	9.33447	yes	yes					43.725	1.36	2	6
P16070	CD44 antigen OS=Homo sapiens GN=CD44 PE=1 SV=3 - [CD44_HUMAN]	81.4874	5.32568	yes	yes					108.025	1.35	1	6
Q7Z3K3	Pogo transposable element with ZNF domain OS=Homo sapiens GN=POGZ PE=1 SV=2 - [POGZ_HUMAN]	155.245	7.40088	yes	yes					100.324	1.35	1	8
P46087	Putative ribosomal RNA methyltransferase NOP2 OS=Homo sapiens GN=NOP2 PE=1 SV=2 - [NOP2_HUMAN]	89.2471	9.23193	yes	yes					56.0656	1.35	1	4
Q969P6	DNA topoisomerase I, mitochondrial OS=Homo sapiens GN=TOP1MT PE=2 SV=1 - [TOP1M_HUMAN]	69.8282	9.40771	yes	yes	23.3	1.33	1	1
Q7Z2K6	Endoplasmic reticulum metallopeptidase 1 OS=Homo sapiens GN=ERMP1 PE=1 SV=2 - [ERMP1_HUMAN]	100.167	7.51807	yes	yes					24.49	1.33	1	1
O95171	Sciellin OS=Homo sapiens GN=SCEL PE=1 SV=2 - [SCEL_HUMAN]	77.5044	9.37842	yes	yes					28.61	1.31	1	1
Q14739	Lamin-B receptor OS=Homo sapiens GN=LBR PE=1 SV=2 - [LBR_HUMAN]	70.658	9.36377	yes	yes	52.32	1.3	1	3
Q9Y6D5	Brefeldin A-inhibited guanine nucleotide-exchange protein 2 OS=Homo sapiens GN=ARFGEF2 PE=1 SV=3 - [BIG2_HUMAN]	201.909	6.32861	yes	yes					70.7156	1.29	1	3
Q9NRG9	Aladin OS=Homo sapiens GN=AAAS PE=1 SV=1 - [AAAS_HUMAN]	59.5363	7.50342	yes	no					39.6629	1.28	1	2
P82094	TATA element modulatory factor OS=Homo sapiens GN=TMF1 PE=1 SV=2 - [TMF1_HUMAN]	122.767	4.91943	yes	yes					54.97	1.28	1	4
Q9Y463	Dual specificity tyrosine-phosphorylation-regulated kinase 1B OS=Homo sapiens GN=DYRK1B PE=1 SV=1 - [DYR1B_HUMAN]	69.1544	9.12939	yes	yes	29	1.27	1	1
Q9BY89	Uncharacterized protein KIAA1671 OS=Homo sapiens GN=KIAA1671 PE=1 SV=2 - [K1671_HUMAN]	196.59	8.47021	yes	yes					38.4456	1.27	2	2
P07814	Bifunctional glutamate/proline--tRNA ligase OS=Homo sapiens GN=EPRS PE=1 SV=5 - [SYEP_HUMAN]	170.483	7.32764	yes	yes					25.4	1.26	1	1
O95573	Long-chain-fatty-acid--CoA ligase 3 OS=Homo sapiens GN=ACSL3 PE=1 SV=3 - [ACSL3_HUMAN]	80.3683	8.38232	yes	yes	27.81	1.25	1	1
Q9NYZ3	G2 and S phase-expressed protein 1 OS=Homo sapiens GN=GTSE1 PE=1 SV=3 - [GTSE1_HUMAN]	76.5976	9.39307	yes	yes	33.28	1.25	1	1
Q13136	Liprin-alpha-1 OS=Homo sapiens GN=PPFIA1 PE=1 SV=1 - [LIPA1_HUMAN]	135.695	6.29053	yes	yes					47.6183	1.25	2	9
P29590	Protein PML OS=Homo sapiens GN=PML PE=1 SV=3 - [PML_HUMAN]	97.4889	6.21436	yes	yes					28.22	1.25	1	1
Q96MU7	YTH domain-containing protein 1 OS=Homo sapiens GN=YTHDC1 PE=1 SV=3 - [YTDC1_HUMAN]	84.6493	6.22705	yes	yes					30.09	1.24	1	1
Q9NTI5	Sister chromatid cohesion protein PDS5 homolog B OS=Homo sapiens GN=PDS5B PE=1 SV=1 - [PDS5B_HUMAN]	164.563	8.47021	yes	yes					84.2658	1.24	2	3
P26358	DNA (cytosine-5)-methyltransferase 1 OS=Homo sapiens GN=DNMT1 PE=1 SV=2 - [DNMT1_HUMAN]	183.05	7.75244	yes	yes					54.73	1.24	1	1
Q96T37	Putative RNA-binding protein 15 OS=Homo sapiens GN=RBM15 PE=1 SV=2 - [RBM15_HUMAN]	107.124	10.0815	yes	yes					35.74	1.23	1	2
O95696	Bromodomain-containing protein 1 OS=Homo sapiens GN=BRD1 PE=1 SV=1 - [BRD1_HUMAN]	119.444	8.60205	yes	yes					21.68	1.23	1	1
Q8WUA4	General transcription factor 3C polypeptide 2 OS=Homo sapiens GN=GTF3C2 PE=1 SV=2 - [TF3C2_HUMAN]	100.616	7.31299	yes	yes					54.8205	1.21	1	4
Q9UMD9	Collagen alpha-1(XVII) chain OS=Homo sapiens GN=COL17A1 PE=1 SV=3 - [COHA1_HUMAN]	150.326	8.79248	yes	yes					33.51	1.2	1	2
Q9Y2J8	Protein-arginine deiminase type-2 OS=Homo sapiens GN=PADI2 PE=1 SV=2 - [PADI2_HUMAN]	75.5153	5.59229	yes	yes					23.39	1.2	1	1
Q6PKG0	La-related protein 1 OS=Homo sapiens GN=LARP1 PE=1 SV=2 - [LARP1_HUMAN]	123.434	8.82178	yes	yes					22.02	1.19	1	1
P58107	Epiplakin OS=Homo sapiens GN=EPPK1 PE=1 SV=2 - [EPIPL_HUMAN]	555.279	5.60498	yes	yes	38.54	1.18	1	1
Q9H501	ESF1 homolog OS=Homo sapiens GN=ESF1 PE=1 SV=1 - [ESF1_HUMAN]	98.735	5.10986	yes	yes					42.43	1.18	1	2
Q9ULU4	Protein kinase C-binding protein 1 OS=Homo sapiens GN=ZMYND8 PE=1 SV=2 - [PKCB1_HUMAN]	131.61	7.1958	yes	yes					59.4553	1.18	1	4
Q15393	Splicing factor 3B subunit 3 OS=Homo sapiens GN=SF3B3 PE=1 SV=4 - [SF3B3_HUMAN]	135.492	5.26221	yes	yes	40.87	1.15	1	1
Q8TAQ2	SWI/SNF complex subunit SMARCC2 OS=Homo sapiens GN=SMARCC2 PE=1 SV=1 - [SMRC2_HUMAN]	132.797	5.69385	yes	yes					30.27	1.15	1	1
O60271	C-Jun-amino-terminal kinase-interacting protein 4 OS=Homo sapiens GN=SPAG9 PE=1 SV=4 - [JIP4_HUMAN]	146.115	5.14795	yes	yes					23.06	1.14	1	2
Q9NRY4	Rho GTPase-activating protein 35 OS=Homo sapiens GN=ARHGAP35 PE=1 SV=3 - [RHG35_HUMAN]	170.407	6.63916	yes	yes	36.1653	1.13	1	3
P48553	Trafficking protein particle complex subunit 10 OS=Homo sapiens GN=TRAPPC10 PE=1 SV=2 - [TPC10_HUMAN]	142.098	6.03662	yes	yes	0	1.11	1	1
P46013	Antigen KI-67 OS=Homo sapiens GN=MKI67 PE=1 SV=2 - [KI67_HUMAN]	358.474	9.45166	yes	yes		0			191.353	1.11	2	6
Q96RL1	BRCA1-A complex subunit RAP80 OS=Homo sapiens GN=UIMC1 PE=1 SV=2 - [UIMC1_HUMAN]	79.6779	5.45264	yes	no					30.44	1.11	1	1
P35606	Coatomer subunit beta' OS=Homo sapiens GN=COPB2 PE=1 SV=2 - [COPB2_HUMAN]	102.422	5.2749	yes	yes	27.21	1.1	1	1
Q9BUQ8	Probable ATP-dependent RNA helicase DDX23 OS=Homo sapiens GN=DDX23 PE=1 SV=3 - [DDX23_HUMAN]	95.5239	9.5542	yes	yes					30.54	1.1	1	2
Q7Z5J4	Retinoic acid-induced protein 1 OS=Homo sapiens GN=RAI1 PE=1 SV=2 - [RAI1_HUMAN]	203.225	8.79248	yes	yes					29.77	1.1	1	1
Q13045	Protein flightless-1 homolog OS=Homo sapiens GN=FLII PE=1 SV=2 - [FLII_HUMAN]	144.66	6.04932	yes	yes					57.51	1.1	1	2
Q5VZL5	Zinc finger MYM-type protein 4 OS=Homo sapiens GN=ZMYM4 PE=1 SV=1 - [ZMYM4_HUMAN]	172.677	6.84424	yes	yes					31.62	1.1	1	2
Q14676	Mediator of DNA damage checkpoint protein 1 OS=Homo sapiens GN=MDC1 PE=1 SV=3 - [MDC1_HUMAN]	226.529	5.46533	yes	yes					148.689	1.1	2	14
P28715	DNA repair protein complementing XP-G cells OS=Homo sapiens GN=ERCC5 PE=1 SV=3 - [ERCC5_HUMAN]	133.027	5.22412	yes	yes					39.01	1.1	1	3
P09874	Poly [ADP-ribose] polymerase 1 OS=Homo sapiens GN=PARP1 PE=1 SV=4 - [PARP1_HUMAN]	113.012	8.88037	yes	yes	46.8889	1.08	1	2
P24928	DNA-directed RNA polymerase II subunit RPB1 OS=Homo sapiens GN=POLR2A PE=1 SV=2 - [RPB1_HUMAN]	217.039	7.37158	yes	yes	60.3289	1.07	1	12
Q99460	26S proteasome non-ATPase regulatory subunit 1 OS=Homo sapiens GN=PSMD1 PE=1 SV=2 - [PSMD1_HUMAN]	105.769	5.38916	yes	yes					37.48	1.05	1	1
P41252	Isoleucine--tRNA ligase, cytoplasmic OS=Homo sapiens GN=IARS PE=1 SV=2 - [SYIC_HUMAN]	144.406	6.15088	yes	yes	52.5278	1.03	1	4
P51532	Transcription activator BRG1 OS=Homo sapiens GN=SMARCA4 PE=1 SV=2 - [SMCA4_HUMAN]	184.53	7.88428	yes	yes					50.805	1.03	1	3
P28290	Sperm-specific antigen 2 OS=Homo sapiens GN=SSFA2 PE=1 SV=3 - [SSFA2_HUMAN]	138.3	5.18604	yes	yes					123.274	1.03	1	9
P11498	Pyruvate carboxylase, mitochondrial OS=Homo sapiens GN=PC PE=1 SV=2 - [PYC_HUMAN]	129.551	6.84424	yes	yes	21.36	1.02	1	1
Q92614	Unconventional myosin-XVIIIa OS=Homo sapiens GN=MYO18A PE=1 SV=3 - [MY18A_HUMAN]	232.971	6.30322	yes	yes					24.35	1.02	1	1
Q7Z5K2	Wings apart-like protein homolog OS=Homo sapiens GN=WAPAL PE=1 SV=1 - [WAPL_HUMAN]	132.863	5.43994	yes	yes					68.1025	1.01	1	5
Q7KZF4	Staphylococcal nuclease domain-containing protein 1 OS=Homo sapiens GN=SND1 PE=1 SV=1 - [SND1_HUMAN]	101.934	7.1665	yes	yes	29.09	0.99	1	1
Q9Y2A7	Nck-associated protein 1 OS=Homo sapiens GN=NCKAP1 PE=1 SV=1 - [NCKP1_HUMAN]	128.707	6.62451	yes	yes					58.61	0.98	1	1
P53621	Coatomer subunit alpha OS=Homo sapiens GN=COPA PE=1 SV=2 - [COPA_HUMAN]	138.258	7.66455	yes	yes					65.35	0.98	1	1
Q8N1G0	Zinc finger protein 687 OS=Homo sapiens GN=ZNF687 PE=1 SV=1 - [ZN687_HUMAN]	129.446	8.19189	yes	yes					37.71	0.97	1	1
Q8NI27	THO complex subunit 2 OS=Homo sapiens GN=THOC2 PE=1 SV=2 - [THOC2_HUMAN]	182.659	8.44092	yes	yes					37.8456	0.94	2	3
Q92598	Heat shock protein 105 kDa OS=Homo sapiens GN=HSPH1 PE=1 SV=1 - [HS105_HUMAN]	96.8037	5.38916	yes	yes					148.904	0.93	1	6
P49327	Fatty acid synthase OS=Homo sapiens GN=FASN PE=1 SV=3 - [FAS_HUMAN]	273.254	6.44287	yes	yes	37.5	0.92	1	1
Q8WUJ3	Protein KIAA1199 OS=Homo sapiens GN=KIAA1199 PE=2 SV=2 - [K1199_HUMAN]	152.9	7.85498	yes	yes	26.98	0.88	1	1
Q8NB25	Protein FAM184A OS=Homo sapiens GN=FAM184A PE=2 SV=3 - [F184A_HUMAN]	132.883	5.8335	yes	no	40.8997	0.88	1	2
Q9Y6X9	MORC family CW-type zinc finger protein 2 OS=Homo sapiens GN=MORC2 PE=1 SV=2 - [MORC2_HUMAN]	117.75	8.38232	yes	yes					37.4512	0.87	1	2
Q9NYV4	Cyclin-dependent kinase 12 OS=Homo sapiens GN=CDK12 PE=1 SV=2 - [CDK12_HUMAN]	164.054	9.43701	yes	yes					68.0512	0.87	1	4
Q9BQF6	Sentrin-specific protease 7 OS=Homo sapiens GN=SENP7 PE=1 SV=4 - [SENP7_HUMAN]	119.584	6.60986	yes	no					20.93	0.86	1	1
Q8TD16	Protein bicaudal D homolog 2 OS=Homo sapiens GN=BICD2 PE=1 SV=1 - [BICD2_HUMAN]	93.476	5.43994	yes	yes					21.3	0.85	1	1
Q14596	Next to BRCA1 gene 1 protein OS=Homo sapiens GN=NBR1 PE=1 SV=3 - [NBR1_HUMAN]	107.346	5.12256	yes	no	29.84	0.83	1	1
O43432	Eukaryotic translation initiation factor 4 gamma 3 OS=Homo sapiens GN=EIF4G3 PE=1 SV=2 - [IF4G3_HUMAN]	176.542	5.37646	yes	yes					34.18	0.82	1	1
Q12789	General transcription factor 3C polypeptide 1 OS=Homo sapiens GN=GTF3C1 PE=1 SV=4 - [TF3C1_HUMAN]	238.725	7.29834	yes	yes					124.002	0.81	2	14
Q14966	Zinc finger protein 638 OS=Homo sapiens GN=ZNF638 PE=1 SV=2 - [ZN638_HUMAN]	220.488	6.37939	yes	yes					22.21	0.81	1	1
Q15477	Helicase SKI2W OS=Homo sapiens GN=SKIV2L PE=1 SV=3 - [SKIV2_HUMAN]	137.668	6.06201	yes	yes					66.4412	0.8	1	4
Q9BXP5	Serrate RNA effector molecule homolog OS=Homo sapiens GN=SRRT PE=1 SV=1 - [SRRT_HUMAN]	100.604	5.96045	yes	yes					32.4855	0.8	1	2
P49916	DNA ligase 3 OS=Homo sapiens GN=LIG3 PE=1 SV=2 - [DNLI3_HUMAN]	112.835	9.01221	yes	yes	23.28	0.79	1	1
O00512	B-cell CLL/lymphoma 9 protein OS=Homo sapiens GN=BCL9 PE=1 SV=4 - [BCL9_HUMAN]	149.194	8.90967	yes	no	29.61	0.77	1	2
Q8WYP5	Protein ELYS OS=Homo sapiens GN=AHCTF1 PE=1 SV=3 - [ELYS_HUMAN]	252.342	6.59521	yes	yes					32.36	0.75	1	1
Q8TDY2	RB1-inducible coiled-coil protein 1 OS=Homo sapiens GN=RB1CC1 PE=1 SV=3 - [RBCC1_HUMAN]	182.975	5.41455	yes	yes					32.64	0.75	1	2
Q9C0C2	182 kDa tankyrase-1-binding protein OS=Homo sapiens GN=TNKS1BP1 PE=1 SV=4 - [TB182_HUMAN]	181.685	4.85596	yes	yes					53.9256	0.75	1	2
Q13127	RE1-silencing transcription factor OS=Homo sapiens GN=REST PE=1 SV=3 - [REST_HUMAN]	121.795	6.7417	yes	yes					22.77	0.73	1	1
O43166	Signal-induced proliferation-associated 1-like protein 1 OS=Homo sapiens GN=SIPA1L1 PE=1 SV=4 - [SI1L1_HUMAN]	199.904	8.19189	yes	yes					35.92	0.72	1	2
O75694	Nuclear pore complex protein Nup155 OS=Homo sapiens GN=NUP155 PE=1 SV=1 - [NU155_HUMAN]	155.1	6.16357	yes	yes					21.06	0.72	1	1
Q9NRJ4	Tubby-related protein 4 OS=Homo sapiens GN=TULP4 PE=2 SV=2 - [TULP4_HUMAN]	168.893	7.54736	yes	yes	28.35	0.71	1	4
Q07157	Tight junction protein ZO-1 OS=Homo sapiens GN=TJP1 PE=1 SV=3 - [ZO1_HUMAN]	195.34	6.69775	yes	yes					24.66	0.69	1	1
Q14160	Protein scribble homolog OS=Homo sapiens GN=SCRIB PE=1 SV=4 - [SCRIB_HUMAN]	174.778	5.07178	yes	yes					54.65	0.67	1	2
Q14980	Nuclear mitotic apparatus protein 1 OS=Homo sapiens GN=NUMA1 PE=1 SV=2 - [NUMA1_HUMAN]	238.115	5.78271	yes	yes					65.14	0.66	1	1
P33527	Multidrug resistance-associated protein 1 OS=Homo sapiens GN=ABCC1 PE=1 SV=3 - [MRP1_HUMAN]	171.481	7.10791	yes	yes					21.79	0.65	1	2
O15014	Zinc finger protein 609 OS=Homo sapiens GN=ZNF609 PE=1 SV=2 - [ZN609_HUMAN]	151.098	8.03076	yes	yes					112.907	0.64	1	6
Q96PY5	Formin-like protein 2 OS=Homo sapiens GN=FMNL2 PE=1 SV=3 - [FMNL2_HUMAN]	123.243	7.40088	yes	yes					45.8877	0.64	1	2
Q9UIF9	Bromodomain adjacent to zinc finger domain protein 2A OS=Homo sapiens GN=BAZ2A PE=1 SV=4 - [BAZ2A_HUMAN]	211.065	6.63916	yes	yes	59.0289	0.63	1	6
Q6IQ23	Pleckstrin homology domain-containing family A member 7 OS=Homo sapiens GN=PLEKHA7 PE=1 SV=2 - [PKHA7_HUMAN]	127.056	9.34912	yes	yes	25.39	0.62	1	1
Q9NQW6	Actin-binding protein anillin OS=Homo sapiens GN=ANLN PE=1 SV=2 - [ANLN_HUMAN]	124.122	8.07471	yes	yes					49.027	0.62	1	2
Q14669	E3 ubiquitin-protein ligase TRIP12 OS=Homo sapiens GN=TRIP12 PE=1 SV=1 - [TRIPC_HUMAN]	220.296	8.48486	yes	yes					93.7658	0.6	1	6
P55196	Afadin OS=Homo sapiens GN=MLLT4 PE=1 SV=3 - [AFAD_HUMAN]	206.676	6.46826	yes	yes					91.9	0.6	1	6
Q8TEM1	Nuclear pore membrane glycoprotein 210 OS=Homo sapiens GN=NUP210 PE=1 SV=3 - [PO210_HUMAN]	204.983	6.81494	yes	yes		0			84.2212	0.58	1	2
Q9BTC0	Death-inducer obliterator 1 OS=Homo sapiens GN=DIDO1 PE=1 SV=5 - [DIDO1_HUMAN]	243.723	7.88428	yes	yes					44.4209	0.58	1	2
Q9UGU0	Transcription factor 20 OS=Homo sapiens GN=TCF20 PE=1 SV=3 - [TCF20_HUMAN]	211.641	9.0415	yes	yes	20.79	0.56	1	1
Q5CZC0	Fibrous sheath-interacting protein 2 OS=Homo sapiens GN=FSIP2 PE=2 SV=4 - [FSIP2_HUMAN]	780.119	6.7124	yes	yes	23.67	0.55	1	1
P18583	Protein SON OS=Homo sapiens GN=SON PE=1 SV=4 - [SON_HUMAN]	263.664	5.64307	yes	yes					38.08	0.54	1	3
O95425	Supervillin OS=Homo sapiens GN=SVIL PE=1 SV=2 - [SVIL_HUMAN]	247.593	6.97607	yes	yes					30.39	0.54	1	2
Q9UPX0	Protein turtle homolog B OS=Homo sapiens GN=IGSF9B PE=2 SV=2 - [TUTLB_HUMAN]	146.997	6.65381	yes	yes					26.3989	0.52	1	4
Q8N201	Integrator complex subunit 1 OS=Homo sapiens GN=INTS1 PE=1 SV=2 - [INT1_HUMAN]	244.143	6.12549	yes	yes					70.3525	0.5	1	6
P49792	E3 SUMO-protein ligase RanBP2 OS=Homo sapiens GN=RANBP2 PE=1 SV=2 - [RBP2_HUMAN]	357.974	6.20166	yes	yes					31.4	0.47	1	4
P20930	Filaggrin OS=Homo sapiens GN=FLG PE=1 SV=3 - [FILA_HUMAN]	434.922	9.24658	yes	yes					20.19	0.44	1	2
Q6KC79	Nipped-B-like protein OS=Homo sapiens GN=NIPBL PE=1 SV=2 - [NIPBL_HUMAN]	315.854	7.91357	yes	yes					55.78	0.43	1	3
Q9UPU5	Ubiquitin carboxyl-terminal hydrolase 24 OS=Homo sapiens GN=USP24 PE=1 SV=3 - [UBP24_HUMAN]	294.178	6.13818	yes	yes					28.92	0.42	1	1
Q6P2Q9	Pre-mRNA-processing-splicing factor 8 OS=Homo sapiens GN=PRPF8 PE=1 SV=2 - [PRP8_HUMAN]	273.427	8.83643	yes	yes	26.6	0.39	1	1
Q68CP9	AT-rich interactive domain-containing protein 2 OS=Homo sapiens GN=ARID2 PE=1 SV=2 - [ARID2_HUMAN]	197.268	7.41553	yes	yes					21.73	0.38	1	1
Q9Y520	Protein PRRC2C OS=Homo sapiens GN=PRRC2C PE=1 SV=4 - [PRC2C_HUMAN]	316.718	9.12939	yes	yes					33.1	0.38	1	2
Q92508	Piezo-type mechanosensitive ion channel component 1 OS=Homo sapiens GN=PIEZO1 PE=1 SV=4 - [PIEZ1_HUMAN]	286.605	7.47412	yes	yes					47.81	0.36	1	2
Q8NFC6	Biorientation of chromosomes in cell division protein 1-like 1 OS=Homo sapiens GN=BOD1L1 PE=1 SV=2 - [BD1L1_HUMAN]	330.266	5.08447	yes	yes					65.8385	0.33	1	4
Q13085	Acetyl-CoA carboxylase 1 OS=Homo sapiens GN=ACACA PE=1 SV=2 - [ACACA_HUMAN]	265.385	6.3667	yes	yes					30.22	0.3	1	1
Q12830	Nucleosome-remodeling factor subunit BPTF OS=Homo sapiens GN=BPTF PE=1 SV=3 - [BPTF_HUMAN]	338.054	6.53662	yes	yes					22.11	0.26	1	1
Q5T4S7	E3 ubiquitin-protein ligase UBR4 OS=Homo sapiens GN=UBR4 PE=1 SV=1 - [UBR4_HUMAN]	573.476	6.03662	yes	yes					21.27	0.17	1	2
Q9UPN3	Microtubule-actin cross-linking factor 1, isoforms 1/2/3/5 OS=Homo sapiens GN=MACF1 PE=1 SV=4 - [MACF1_HUMAN]	837.787	5.38916	yes	yes					26.21	0.16	1	1
